# Supplementary material for: c-di-GMP inhibits the DNA binding activity of H-NS in Salmonella
Source: Nat Commun. 2023 Nov 18;14:7502. doi: 10.1038/s41467-023-43442-5 (PMC10657408; doi:10.1038/s41467-023-43442-5)
Supplement: Supplementary file 4 — Supplementary Data 1 [file 41467_2023_43442_MOESM4_ESM.xlsx]

## Sheet: Δhns(Vector) vs WT(Vector)
Feature ID	WT(Vector)-1 RPKM	WT(Vector)-2 RPKM	WT(Vector)-3 RPKM	Δhns(Vector)-1 RPKM	Δhns(Vector)-2 RPKM	Δhns(Vector)-3 RPKM		WT(Vector) Means	Δhns(Vector) Means	fold change	p-value
H-NS-repressed genes
STM0082	30.8004	65.0484	30.0306	185.499	178.573	180.336		41.9598	181.469	4.32484	0.000286431
STM0084	85.3612	65.5802	135.876	261.295	261.59	448.394		95.6057	323.76	3.3864	0.025568
STM0209	131.808	150.276	212.904	737.965	772.371	739.89		164.996	750.075	4.54602	2.66682e-05
STM0238	236.422	207.205	245.159	676.284	621.238	659.165		229.595	652.229	2.84078	2.90911e-05
STM0271	68.8184	77.3846	45.1512	313.784	279.947	303.435		63.7847	299.055	4.68851	7.13715e-05
STM0272	37.6131	31.1556	53.8074	190.608	228.952	331.397		40.8587	250.319	6.12646	0.00792052
STM0273	50.1834	43.3038	56.6747	229.43	280.33	245.699		50.054	251.819	5.03096	0.000200862
STM0274	46.3228	68.0935	71.3353	198.758	221.355	237.768		61.9172	219.294	3.54172	0.000334179
STM0275	106.43	135.535	129.156	825.315	740.163	825.02		123.707	796.832	6.44128	2.2387e-05
STM0276	51.0107	66.1501	79.4387	340.837	364.638	253.499		65.5332	319.658	4.87781	0.00186377
STM0277	78.4929	81.4259	86.006	422.484	406.363	444.315		81.9749	424.387	5.17704	6.84952e-06
STM0279	41.532	33.5426	52.2297	329.293	420.443	314.928		42.4348	354.888	8.36314	0.00073382
STM0280	118.4	121.004	117.56	718.817	785.344	743.428		118.988	749.196	6.2964	5.40694e-06
STM0283	72.8954	87.497	63.7294	361.345	370.953	323.03		74.7073	351.776	4.70873	6.8414e-05
STM0284	64.7692	76.7343	67.4807	510.288	484.431	538.635		69.6614	511.118	7.33718	1.04339e-05
STM0286	83.0927	90.2986	80.3084	278.893	237.489	230.418		84.5666	248.933	2.94363	0.000437446
STM0287	47.1795	65.4381	55.4659	275.211	272.744	343.46		56.0279	297.138	5.3034	0.000531426
STM0288	40.84	57.842	63.5011	264.795	212.154	251.622		54.061	242.857	4.49227	0.000393094
STM0289	80.0418	105.067	65.7149	388.41	303.604	397.283		83.6079	363.099	4.34288	0.000946257
STM0290	117.807	106.094	133.896	595.694	528.82	582.204		119.266	568.906	4.77008	3.35434e-05
STM0292	32.2553	31.8442	51.1854	101.655	115.55	136.751		38.4283	117.985	3.07027	0.00271411
STM0293	63.6321	53.3045	58.1689	316.475	268.853	303.568		58.3685	296.298	5.07634	8.13984e-05
STM0294	93.1124	110.832	119.988	427.448	452.003	406.827		107.978	428.759	3.97081	3.02344e-05
STM0301	65.4402	44.4573	46.8854	146.724	213.008	219.021		52.261	192.918	3.69142	0.00429006
STM0302	38.0591	23.8538	23.3475	108.799	93.935	95.337		28.4201	99.3572	3.49601	0.000466319
STM0304	11.6666	13.9498	21.1527	46.2268	43.5445	45.4433		15.5897	45.0716	2.89111	0.000576297
STM0305	9.36306	12.4009	11.979	0	32.6832	34.4391		11.2477	34.6515	3.08077	0.000107228
STM0306	20.7475	14.8847	28.7495	77.6705	61.7564	56.3263		21.4606	65.2511	3.04051	0.00441722
STM0328	132.339	153.837	123.447	423.154	431.758	422.773		136.541	425.895	3.11917	6.88081e-06
STM0336	7.87258	7.02491	9.40904	21.9443	26.4553	26.6238		8.10217	25.0078	3.08656	0.000553438
STM0344	40.1565	38.3646	34.7777	225.786	216.098	232.862		37.7662	224.915	5.95546	3.31816e-06
STM0345	5.69791	2.65135	5.29132	43.0179	51.1133	50.4525		4.54686	48.1946	10.5995	9.41558e-05
STM0346	26.0837	18.8904	28.5279	298.173	226.961	279.163		24.5006	268.099	10.9425	0.000344941
STM0347	60.4974	54.8468	47.0305	273.558	272.807	268.39		54.1249	271.585	5.01775	8.52014e-07
STM0348	32.2609	33.6426	28.9989	73.1179	92.0977	96.0684		31.6341	87.0946	2.75319	0.00154004
STM0370	70.7813	42.1456	79.7443	212.705	237.493	261.862		64.2237	237.353	3.69573	0.000676561
STM0371	127.245	130.875	102.84	435.975	434.908	385.923		120.32	418.935	3.48184	9.00852e-05
STM0373	31.5345	24.0144	30.394	210.601	175.014	191.354		28.6477	192.323	6.7134	0.000100664
STM0437	17.9038	12.4009	12.1391	234.49	246.481	273.768		14.148	251.58	17.7821	3.56788e-05
STM0438	25.6062	30.605	24.5341	221.149	241.696	245.697		26.9151	236.181	8.77502	1.16547e-05
STM0473	459.588	470.06	449.423	1520.9	1675.58	1580.03		459.69	1592.17	3.46357	1.54047e-05
STM0474	493.957	437.011	643.414	2588.34	2445.68	2512.58		524.794	2515.53	4.79337	1.13924e-05
STM0526	22.8064	32.5993	50.2019	135.714	166.491	172.065		35.2026	158.09	4.49087	0.00089279
STM0543	49.1268	57.6586	64.9183	675.375	731.22	827.63		57.2345	744.742	13.0121	0.000104289
STM0577	1.5117	1.15246	2.87495	6.55893	7.25861	5.77228		1.34247	6.52994	4.86413	0.00524766
STM0604	24.1719	24.6154	15.7006	131.043	129.69	151.05		21.496	137.261	6.38544	0.000102263
STM0605	19.0062	13.986	11.5138	58.9548	71.4517	65.4566		14.8354	65.2877	4.40082	0.000282672
STM0606	33.0857	28.9523	38.6829	150.663	127.732	128.487		33.5737	135.627	4.0397	0.000221009
STM0625	113.25	110.297	72.782	170.147	221.619	238.366		98.7764	210.044	2.12646	0.010206
STM0626	18.4528	10.6615	28.3383	84.5148	96.3804	111.923		19.1509	97.6062	5.0967	0.0011455
STM0634	87.6876	88.3368	88.1471	388.174	411.276	360.428		88.0572	386.626	4.39062	3.46957e-05
STM0654	24.9946	17.7034	31.1742	113.338	118.037	106.237		24.6241	112.537	4.57021	7.11372e-05
STM0655	8.43967	7.84798	11.8273	52.0844	63.0757	52.8404		9.37165	56.0002	5.97549	0.000241793
STM0723	32.5676	31.3647	43.6903	145.109	163.345	141.446		35.8742	149.966	4.18035	0.000128813
STM0732	451.977	291.217	515.833	930.863	869.637	751.113		419.675	850.538	2.02666	0.00717755
STM0768	4.58931	14.5385	8.446	30.5661	33.6145	37.5639		9.19126	33.9148	3.6899	0.00219754
STM0787	119.603	127.109	110.982	262.57	236.082	237.128		119.231	245.26	2.05701	0.000213685
STM0801	19.7204	14.8336	31.2741	131.343	121.518	116.613		21.9427	123.158	5.61272	0.000100524
STM0804	43.0319	52.7152	43.8528	243.985	276.696	236.158		46.5333	252.279	5.42148	8.75151e-05
STM0805	23.7115	21.1591	20.5354	80.3982	103.087	104.445		21.802	95.9766	4.4022	0.000702832
STM0823	251.832	813.673	478.333	4304.96	4104.25	3479.91		514.613	3963.04	7.70101	0.000315368
STM0831	5050.54	4217.78	4453.61	9922.18	9346.03	9474.92		4573.98	9581.04	2.09469	7.86717e-05
STM0867	102.517	89.6119	118.116	495.084	423.972	412.628		103.415	443.894	4.29236	0.000230533
STM0876	19.7047	15.7647	23.0539	83.4319	93.8204	98.8463		19.5077	92.0329	4.71776	0.00013173
STM0879	12.5268	16.0487	21.1905	83.4319	94.506	84.1243		16.5887	87.3541	5.26588	8.55965e-05
STM0908	3.55062	3.20127	3.99299	6.07308	6.72094	8.7929		2.39809	7.19564	3.00058	0.0310145
STM0972	15.5606	12.9651	10.7811	122.282	123.25	114.663		13.1023	120.065	9.1637	3.9274e-06
STM1002	15.6065	11.3111	14.2592	46.0731	54.338	58.8963		13.7256	53.1025	3.86886	0.000575263
STM1010	22.6073	11.7287	17.2497	74.9192	87.2586	93.0723		17.1952	85.0834	4.94808	0.000396501
STM1011	68.6815	63.974	62.2193	215.654	223.631	212.568		64.9582	217.285	3.34499	2.36107e-06
STM1012	138.115	158.043	162.838	414.721	491.395	486.645		152.999	464.254	3.03436	0.000276255
STM1052	82.7609	113.213	108.181	614.173	521.792	415.614		101.385	517.193	5.10129	0.00202174
STM1055	60.8836	51.7095	33.8968	261.221	231.697	225.369		48.83	239.429	4.90332	0.000150177
STM1059	49.5189	39.1015	42.668	112.021	144.139	107.649		43.7628	121.27	2.77107	0.00287118
STM1060	43.0651	45.3195	61.1899	103.037	104.956	98.9642		49.8582	102.319	2.0522	0.000925181
STM1085	174.479	161.224	177.837	536.253	601.843	540.742		171.18	559.613	3.26915	5.78145e-05
STM1087	127.549	132.185	110.291	643.838	562.383	571.622		123.341	592.614	4.80467	6.06156e-05
STM1088	43.4319	55.48	52.9537	235.054	281.243	296.791		50.6219	271.029	5.354	0.000309014
STM1089	21.6876	21.0027	32.2425	85.1686	83.9187	83.0516		24.9776	84.0463	3.36487	8.89827e-05
STM1090	26.1469	32.8937	33.7828	116.473	94.7754	85.1451		30.9412	98.7977	3.19308	0.00209139
STM1094	63.0047	35.632	45.3245	133.325	130.359	129.933		47.9871	131.206	2.73418	0.000502246
STM1110	11.9815	14.286	16.038	218.131	211.998	212.234		14.1018	214.121	15.1839	1.0939e-07
STM1128	41.9745	35.1964	38.8896	223.659	211.273	228.266		38.6869	221.066	5.71425	4.718e-06
STM1133	40.483	41.9462	58.434	1146.66	1029.51	1326.27		46.9544	1167.48	24.8641	0.000204784
STM1140	36.5557	32.5557	41.3907	223.602	265.356	263.014		36.834	250.657	6.80504	0.000100789
STM1143	53.964	67.964	52.8371	423.236	421.138	533.919		58.255	459.431	7.88655	0.000435494
STM1144	33.5557	36.4907	36.8826	352.945	417.908	415.435		35.643	395.429	11.0942	7.17457e-05
STM1213	328.829	298.035	443.448	730.43	699.589	716.058		356.77	715.359	2.0051	0.00135856
STM1222	139.823	147.551	168.049	573.999	469.154	457.05		151.808	500.068	3.29409	0.000792853
STM1223	76.6062	69.4798	126.056	651.084	575.378	603.834		90.7139	610.099	6.72553	5.22448e-05
STM1224	106.385	129.01	172.753	751.079	787.927	881.092		136.049	806.699	5.92946	0.00010156
STM1242	42.3941	49.935	53.2858	238.166	229.201	215.202		48.5383	227.523	4.6875	1.75007e-05
STM1253	61.8909	50.0215	57.2554	192.234	150.236	185.843		56.3893	176.104	3.12301	0.000896672
STM1267	247.923	257.22	229.961	654.905	702.856	766.348		245.035	708.036	2.88954	0.000154271
STM1269	27.3594	53.7993	50.5619	158.111	122.962	189.623		43.9068	156.899	3.57344	0.00574307
STM1282	51.8088	40.492	32.4055	229.856	268.181	189.603		41.5688	229.213	5.51407	0.00130627
STM1308	430.319	338.267	568.336	1619.45	1675.45	1828.79		445.641	1707.9	3.83246	0.000160484
STM1315	10.6322	9.84304	19.9507	55.7554	69.3735	42.7618		13.4753	55.9636	4.15304	0.00701029
STM1316	14.4066	14.1507	15.2652	43.265	41.278	61.6284		14.6075	48.7238	3.33553	0.00625636
STM1317	27.2355	30.0356	32.3858	134.998	153.794	128.171		29.8856	138.988	4.65065	0.000151879
STM1344	66.7375	60.286	62.5121	128.906	124.135	131.487		63.1785	128.176	2.02879	2.241e-05
STM1355	45.7896	61.1641	51.452	142.199	164.277	171.223		52.8019	159.233	3.01567	0.000413526
STM1356	20.7475	23.9555	17.8612	55.1242	68.9787	76.1098		20.8547	66.7376	3.20011	0.00201278
STM1357	134.708	116.669	124.979	325.443	331.401	322.966		125.452	326.603	2.60342	4.07589e-06
STM1382	42.287	31.2113	41.0544	153.203	162.662	133.844		38.1842	149.903	3.92578	0.000261282
STM1390	32.7862	20.6304	25.7326	133.402	127.631	169.654		26.3831	143.562	5.44145	0.00100185
STM1391	26.755	20.1449	30.3692	153.118	142.779	144.783		25.7564	146.894	5.7032	9.95348e-06
STM1392	29.1952	27.414	25.6858	82.2846	92.0189	114.92		27.4317	96.408	3.51448	0.00208765
STM1393	29.7278	31.2901	30.5732	167.342	225.159	144.586		30.5303	179.029	5.86396	0.00346045
STM1394	3.99952	4.33906	5.1957	20.3718	24.3727	22.1144		4.51143	22.2863	4.93996	0.000125609
STM1395	4.9301	3.42314	4.80345	18.2643	29.4326	29.748		4.38556	25.815	5.88635	0.00490034
STM1396	12.2948	15.3354	13.159	65.159	81.2016	85.5171		13.5964	77.2926	5.68477	0.000525156
STM1397	36.5461	38.7227	39.5636	216.365	194.983	206.399		38.2775	205.916	5.37956	1.1428e-05
STM1398	60.6628	40.3652	56.6168	194.794	187.376	214.841		52.5483	199.004	3.78706	0.0001412
STM1400	16.4269	15.8611	19.3423	79.8418	84.4223	72.3479		17.2101	78.8706	4.58281	7.44114e-05
STM1401	25.4051	26.6149	15.4015	145.176	124.072	126.078		22.4738	131.775	5.8635	0.000136294
STM1402	28.6584	24.3528	23.9611	95.3899	96.1385	119.089		25.6574	103.539	4.03544	0.000600358
STM1403	13.7363	14.7688	10.4093	128.659	116.257	135.971		12.9715	126.963	9.78784	4.23643e-05
STM1404	25.964	22.6493	23.3045	79.4237	85.5622	119.524		23.9726	94.8367	3.95604	0.0047908
STM1405	2.48089	2.2548	2.81245	8.7974	11.7339	7.40763		2.51605	9.31297	3.70143	0.00613853
STM1406	24.6766	26.4104	25.9895	117.081	132.765	148.102		25.6922	132.649	5.16302	0.00028347
STM1407	16.2074	17.0594	11.3485	35.8905	41.4893	47.0407		14.8718	41.4735	2.78874	0.00193796
STM1408	6.85747	4.1655	5.1957	25.9267	22.8369	30.0953		5.40622	26.2863	4.86224	0.000742915
STM1409	39.8352	35.8031	45.1749	85.5798	121.614	132.288		40.2711	113.16	2.80997	0.00715163
STM1410	16.3259	12.2803	17.0696	216.129	232.723	344.872		15.2252	264.575	17.3774	0.00351904
STM1411	8.87823	8.06719	7.66654	19.8384	28.8716	25.4477		8.20399	24.7192	3.01308	0.00340974
STM1412	41.1278	35.6093	30.3536	231.198	224.088	243.173		35.6969	232.82	6.52212	6.53159e-06
STM1413	16.1932	26.3245	29.8013	69.9984	90.3273	114.28		24.1063	91.5352	3.79714	0.00738617
STM1414	11.6819	14.5625	13.2787	120.819	128.248	145.317		13.1744	131.461	9.97857	8.48528e-05
STM1415	29.8305	29.3604	24.9047	143.638	121.324	123.747		28.0319	129.57	4.62223	0.000150048
STM1416	3.59503	4.72079	2.71128	65.8562	78.6412	80.4185		3.6757	74.972	20.3967	0.000103192
STM1417	7.96705	8.69147	5.17492	67.8707	84.3552	83.1282		7.27781	78.4514	10.7795	0.00019273
STM1418	15.4161	19.6335	25.3672	148.276	124.607	214.614		20.139	162.499	8.06888	0.00627737
STM1419	18.4422	26.0221	27.9509	168.322	159.648	160.645		24.1384	162.872	6.74741	4.08804e-06
STM1420	21.9322	20.3946	17.2681	115.527	124.273	136.404		19.865	125.401	6.31268	7.01418e-05
STM1421	7.66062	10.9705	8.29313	94.596	79.5424	72.891		8.97475	82.3431	9.17498	0.000351044
STM1422	5.64239	3.9177	4.88661	15.3289	27.1969	35.9342		4.81556	26.1534	5.43101	0.0235626
STM1473	52.6921	36.4025	27.9509	233.836	210.081	221.206		39.0152	221.708	5.6826	5.25944e-05
STM1513	2047.62	3236.86	2738.59	11601.2	11466.7	13428.1		2674.35	12165.3	4.54889	0.000191769
STM1514	107.51	159.609	150.69	557.917	598.981	629.495		139.269	595.465	4.27563	6.43075e-05
STM1515	608.172	626.994	936.554	2430.7	2630.35	1953.68		723.907	2338.24	3.23003	0.00207324
STM1528	6.49907	5.33127	4.76512	22.3852	32.0051	22.7776		5.53182	25.7227	4.64994	0.00316874
STM1539	24.3558	17.516	24.609	84.7245	64.7934	72.3899		22.1603	73.9693	3.33792	0.0011598
STM1540	21.8875	12.3477	15.9939	80.1357	117.918	91.5098		16.743	96.5211	5.76485	0.00229017
STM1542	14.5597	13.5382	15.6742	54.3151	46.8978	53.1485		14.5907	51.4538	3.52647	0.000102082
STM1544	11.7421	12.3316	9.97094	58.5304	44.895	55.4451		11.3482	52.9568	4.66655	0.000576663
STM1548	5.73995	8.46905	14.2919	35.6705	48.3034	37.4666		9.5003	40.4802	4.26093	0.00270703
STM1554	12.4984	11.7676	10.5826	44.5269	53.7109	58.4534		11.6162	52.2304	4.49634	0.000597245
STM1564	41.495	26.4104	45.7792	218.631	230.244	261.292		37.8949	236.722	6.24681	0.000143679
STM1588	5.17593	3.89343	7.13459	32.2159	24.9045	25.5358		5.40132	27.552	5.10098	0.000926355
STM1599	62.0004	57.8249	53.6956	144.981	145.896	169.228		57.8403	153.368	2.65158	0.000323644
STM1600	27.3289	25.818	36.4036	87.9142	121.847	99.3887		29.8502	103.05	3.45224	0.00222533
STM1631	0.197742	1.05665	1.05438	2.40547	2.2184	1.91211		0.769593	2.17866	2.83093	0.0116673
STM1650	9.95881	7.86434	4.31243	37.3788	49.0733	56.424		7.37853	47.6253	6.45459	0.00224324
STM1651	137.304	332.128	206.079	634.237	686.871	762.807		225.17	694.638	3.08494	0.0023298
STM1652	542.583	359.61	343.507	1454.6	1213.89	1131.18		415.234	1266.55	3.05022	0.00184306
STM1653	96.9442	48.4139	51.5202	321.766	238.029	417.302		65.6261	325.699	4.96295	0.00860906
STM1654	60.6466	16.3449	82.2402	361.49	265.141	197.935		53.0773	274.856	5.17841	0.0123943
STM1655	145.686	286.478	203.852	2268.52	2350.65	2270.16		212.005	2296.44	10.832	1.82909e-06
STM1656	200.391	138.611	168.947	458.708	625.587	552.851		169.316	545.715	3.22305	0.00186305
STM1657	5.17341	2.91856	11.2011	31.2777	24.7134	35.9488		6.43103	30.6466	4.76543	0.00407779
STM1658	152.972	210.568	108.958	334.755	409.457	439.488		157.499	394.567	2.50519	0.00521048
STM1659	926.401	230.156	892.573	1943.8	2350.27	2198.44		683.043	2164.17	3.16842	0.00442193
STM1660	1676.09	1740.75	2235.14	5064.21	6005.7	4358.21		1883.99	5142.71	2.72969	0.00305314
STM1672	53.8314	36.6761	36.366	185.089	191.987	158.956		42.2912	178.677	4.22493	0.000299145
STM1676	41.2089	47.3898	38.6632	134.774	170.709	192.556		42.4206	166.013	3.91349	0.00191958
STM1698	15.2209	13.0195	10.3574	388.259	222.377	375.245		12.8659	328.627	25.5424	0.00406081
STM1699	69.7117	51.1163	49.5929	356.571	329.034	320.389		56.807	335.331	5.903	2.54367e-05
STM1728	2391.67	2700.27	2518.82	13672.9	11102.1	15261		2536.92	13345.3	5.26045	0.000882406
STM1729	373.455	465.318	522.369	1780.34	1220.57	2418.62		453.714	1806.51	3.98161	0.0178657
STM1730	1272.84	992.975	1619.07	9667.87	8255.31	7750.98		1294.96	8558.05	6.60872	0.000269933
STM1731	1023.07	1689.77	1680.08	7756.98	8034.64	8276.85		1464.31	8022.82	5.47892	1.62768e-05
STM1741	7.13893	20.137	23.9579	38.7894	33.8215	43.3472		17.078	38.6527	2.26331	0.0203196
STM1865	129.901	118.522	142.298	480.207	487.527	551.871		130.24	506.535	3.88923	9.31833e-05
STM1873	8.43967	34.4272	36.546	64.6166	63.0515	62.4883		26.4709	63.3855	2.39453	0.0151605
STM1897	7.49613	6.05039	8.62486	47.3788	58.1465	49.217		7.39046	51.5808	6.97937	0.000204069
STM1932	17.7836	14.9202	34.6535	55.6338	70.5229	59.7592		22.4524	61.9719	2.76015	0.00648374
STM1941	12.6908	21.5574	29.7127	78.8634	79.8089	68.3036		21.3203	75.6587	3.54867	0.000902816
STM1982	58.3031	66.6488	71.5283	144.935	160.469	127.125		65.4934	144.176	2.20139	0.00162314
STM2098	247.299	318.472	467.421	720.547	734.995	716.63		344.398	724.057	2.10239	0.00430568
STM2108	130.746	133.221	112.679	543.055	431.691	547.113		125.548	507.286	4.04056	0.000573048
STM2110	83.3674	91.8688	82.331	876.468	1045.8	1142.21		85.8558	1021.49	11.8978	0.000273093
STM2111	42.4699	26.6943	41.7319	142.13	157.458	166.673		36.9654	155.42	4.20448	0.000177172
STM2112	32.1429	66.8537	56.9791	224.607	212.896	130.207		51.9919	189.237	3.63974	0.0120269
STM2137	54.217	71.8221	42.0122	880.342	792.552	479.229		56.0171	717.375	12.8064	0.00562116
STM2138	20.9794	18.7056	15.5123	211.356	310.444	248.64		18.3991	256.813	13.9579	0.00118363
STM2139	44.459	49.3909	53.9054	190.784	163.416	174.814		49.2518	176.338	3.58033	0.000110884
STM2153	10.5945	11.0341	11.4692	26.1659	34.7487	36.5369		11.0326	32.4838	2.94435	0.00260952
STM2201	190.186	111.044	143.748	470.805	402.704	451.193		148.326	441.567	2.97701	0.000663238
STM2273	22.1908	21.2933	25.3771	71.2267	53.6203	51.393		22.9537	58.7467	2.55935	0.00499969
STM2287	65.7657	71.1117	75.2641	374.252	217.987	420.68		70.7138	337.64	4.77473	0.012163
STM2296	118.322	110.269	155.845	262.902	248.511	272.805		128.146	261.406	2.03991	0.00106021
STM2330	54.0894	51.6396	59.1328	146.655	172.47	155.982		54.9539	158.369	2.88185	0.000193014
STM2395	6.36346	4.97065	8.95552	35.7163	30.8714	21.3328		6.76321	29.3068	4.33327	0.00677832
STM2576	103.022	113.974	148.704	470.678	414.601	321.51		121.9	402.263	3.29994	0.00355764
STM2577	62.7327	28.5845	16.9781	244.544	241.437	223.881		36.0984	236.621	6.55488	0.000188965
STM2578	97.9555	77.5782	63.626	451.41	574.371	438.049		79.7199	487.943	6.12072	0.000785149
STM2579	45.081	58.3342	67.4372	136.438	170.196	163.447		56.9508	156.694	2.75139	0.00121344
STM2580	105.524	199.772	182.778	1109.95	1204.9	1275.33		162.691	1196.73	7.3558	5.06505e-05
STM2581	206.196	306.518	347.654	1252.46	1282.19	1223.69		286.789	1252.78	4.3683	2.85405e-05
STM2582	107.249	46.8074	123.402	299.141	178.17	224.87		92.486	234.06	2.53076	0.0285191
STM2583	139.423	130.372	224.965	461.514	419.573	398.669		164.92	426.585	2.58662	0.00177676
STM2584	4.99976	11.3885	7.36057	28.3962	43.6439	33.1408		7.91628	35.0603	4.42889	0.00509998
STM2757	0	1.84557	1.53467	2.62591	3.8747	2.7831		1.12675	3.09457	2.74646	0.0468048
STM2779	116.635	129.59	169.931	479.484	445.775	486.056		138.719	470.438	3.39131	8.25311e-05
STM2780	53.9081	78.3079	73.3745	194.806	187.372	168.537		68.5302	183.572	2.6787	0.000439534
STM2781	57.8254	56.134	88.3352	238.878	242.147	260.366		67.4315	247.13	3.6649	0.000132512
STM2782	29.9764	32.3767	40.1428	146.889	118.347	100.419		34.1653	121.885	3.5675	0.00320218
STM2799	170.935	168.682	191.485	470.703	466.569	428.286		177.034	455.186	2.57118	5.42314e-05
STM2809	52.4175	48.8374	52.1578	0	211.766	216.577		51.1376	172.781	3.37875	0.0165594
STM2810	52.4424	59.9825	57.7015	211.086	277.668	216.207		56.7088	234.987	4.14374	0.00115645
STM2811	77.9907	71.7155	80.5333	330.375	320.224	324.313		76.7465	324.97	4.23433	3.82077e-07
STM2907	233.256	226.71	293.938	842.246	873.314	914.029		251.301	876.53	3.48796	3.06367e-05
STM2940	10.1616	12.4965	11.2573	45.8046	40.2029	41.3124		11.3051	42.44	3.75404	7.16045e-05
STM2941	19.7483	11.4691	14.6598	46.2709	35.1407	49.0991		15.2924	43.5036	2.84478	0.00449835
STM2942	10.9155	13.6977	15.7653	31.3153	33.8816	35.0783		13.4595	33.4251	2.48338	0.000368223
STM2943	11.5131	13.6639	13.2946	27.1087	32.0979	30.4403		12.8238	29.8823	2.33021	0.000449424
STM2944	24.243	35.1147	32.6423	173.324	183.27	184.592		30.6667	180.395	5.88245	6.53161e-06
STM3065	443.947	499.776	588.846	1808.77	1612.27	1965.73		510.856	1795.59	3.51486	0.000314006
STM3128	0	2.7882	2.98094	9.63437	7.10809	8.04447		1.92305	8.26231	4.29647	0.0064004
STM3132	49.4003	39.09	44.8045	151.907	135.51	162.571		44.4316	149.996	3.37589	0.000232475
STM3133	40.3935	64.0144	54.7182	129.381	166.888	116.301		53.042	137.523	2.59272	0.00710203
STM3154	248.97	346.753	264.512	886.1	810.263	891.277		286.745	862.547	3.00806	0.000136348
STM3155	14.5384	21.2618	28.3298	65.386	65.2983	73.4658		21.3767	68.05	3.18338	0.000634098
STM3156	29.5076	30.6403	28.7495	121.822	130.753	144.896		29.6325	132.491	4.47113	0.000107511
STM3191	24.7424	23.2211	32.0534	94.5831	121.691	117.546		26.6723	111.273	4.17187	0.000671938
STM3192	10.4558	12.6093	15.6957	51.8563	61.3695	45.7969		12.9203	53.0076	4.10267	0.00110638
STM3193	17.7836	21.5435	22.8878	63.1202	54.8607	65.2369		20.7383	61.0726	2.94492	0.000329127
STM3194	123.383	162.542	137.775	456.593	425.259	446.468		141.234	442.773	3.13504	3.33303e-05
STM3219	224.924	325.83	171.728	408.958	893.305	963.578		240.827	755.281	3.13619	0.0460977
STM3240	61.285	62.9176	78.6663	226.488	212.334	231.061		67.623	223.294	3.30205	3.92141e-05
STM3250	11.4032	15.2784	13.5792	41.7347	50.0429	43.8145		13.4203	45.1974	3.36784	0.000314239
STM3278	11.2529	12.93	14.8728	61.3896	62.0505	72.367		13.0186	65.269	5.01354	0.000146702
STM3279	14.3983	10.8303	26.4981	49.4828	60.9888	56.0459		17.2422	55.5058	3.21918	0.00272652
STM3280	648.015	722.333	1166.09	2284.74	1916.86	1630.32		845.479	1943.97	2.29926	0.0115951
STM3281	290.89	362.729	219.929	959.536	895.447	1280.07		291.183	1045.02	3.58888	0.00391369
STM3282	804.258	571.777	936.984	1696.43	1810.48	1456.3		771.006	1654.4	2.14577	0.00408433
STM3283	464.744	308.997	754.675	1776.14	1955.72	1951.4		509.472	1894.42	3.7184	0.000642257
STM3358	18.9692	21.4027	23.6157	39.8221	34.5648	55.7278		21.3292	43.3716	2.03344	0.0275246
STM3389	39.0125	36.7822	34.879	132.226	144.927	151.39		36.8912	142.848	3.87213	5.11868e-05
STM3547	37.3769	33.4147	41.0648	176.676	213.688	243.793		37.2855	211.386	5.66939	0.000876137
STM3548	14.1047	22.382	12.5467	54.9367	45.7154	63.7453		16.3445	54.7991	3.35276	0.0031093
STM3549	4.75	2.66772	3.32749	16.1446	23.3605	17.4136		3.58174	18.9729	5.29712	0.00262528
STM3550	15.7732	16.7644	18.7499	60.6939	54.3118	48.4196		17.0958	54.4751	3.18646	0.000512852
STM3690	34.7642	52.2499	43.2024	115.985	142.73	138.863		43.4055	132.526	3.05321	0.000796189
STM3691	31.3342	20.1601	33.1839	141.796	126.065	137.903		28.226	135.255	4.79185	6.77371e-05
STM3707	22.8866	23.2569	13.1248	119.981	143.156	114.572		19.7561	125.903	6.37287	0.000346605
STM3756	43.3689	35.8392	42.0934	256.125	244.17	216.491		40.4338	238.929	5.90913	7.73545e-05
STM3757	36.876	44.611	40.5246	203.893	219.87	197.751		40.6706	207.172	5.0939	1.81141e-05
STM3758	25.7002	27.8445	45.6443	81.2578	118.635	94.4175		33.063	98.1033	2.96716	0.00676509
STM3759	24.3747	38.986	42.0206	76.66	79.0079	73.2829		35.1271	76.3169	2.17259	0.00193872
STM3760	105.129	91.5642	103.592	723.341	624.775	625.735		100.095	657.951	6.57327	7.15875e-05
STM3761	79.6785	80.5614	70.1854	331.422	373.545	370.257		76.8085	358.408	4.66626	3.53298e-05
STM3762	62.952	73.1445	79.6644	212.87	204.051	186.561		71.9203	201.161	2.79699	0.000144799
STM3763	59.5806	44.4691	48.4276	158.117	170.961	172.601		50.8258	167.227	3.29019	5.49881e-05
STM3764	48.5852	42.2354	36.2467	156.361	178.772	164.175		42.3558	166.436	3.92948	7.70093e-05
STM3779	20.4473	16.3265	16.7706	85.4658	82.0163	90.5515		17.8481	86.0112	4.81907	1.69387e-05
STM3780	16.9399	10.9035	0	52.714	43.5444	71.5303		13.3203	55.9296	4.19882	0.00724185
STM3781	10.844	9.42918	8.27638	34.9689	39.5315	40.2129		9.51651	38.2378	4.01804	9.13655e-05
STM3782	17.5873	21.5608	21.4194	50.6324	51.6463	49.7917		20.1892	50.6901	2.51076	2.68383e-05
STM3783	20.7475	17.2028	20.2145	130.248	147.012	134.547		19.3883	137.269	7.08001	2.15294e-05
STM3941	11.0042	12.3877	13.5738	43.7491	46.0154	35.0923		12.3219	41.6189	3.37764	0.00100849
STM4015	7.03803	3.35963	6.09531	16.7382	22.5649	23.9478		5.49766	21.0836	3.83502	0.00322136
STM4039	17.37	12.3118	17.5506	53.585	56.8805	58.0116		15.7441	56.159	3.56698	4.89659e-05
STM4051	217.472	231.758	243.783	934.237	846.733	961.225		231.004	914.065	3.95692	4.2437e-05
STM4121	222.958	177.255	297.365	739.599	703.693	718.268		232.526	720.52	3.09867	0.000181394
STM4122	199.945	128.483	241.429	1125.69	1098.2	1116.73		189.953	1113.54	5.86219	1.08747e-05
STM4141	35.5747	34.2756	52.0466	114.359	163.232	184.311		40.6323	153.968	3.78929	0.00619887
STM4157	42.9551	33.0778	25.7584	148.758	163.231	153.481		33.9304	155.157	4.57279	5.03414e-05
STM4161	15.4208	12.9006	13.2182	120.177	79.1231	115.76		13.8465	105.02	7.58457	0.00219872
STM4204	29.2584	31.3401	26.2681	142.85	0	167.199		28.9555	162.713	5.6194	0.000220444
STM4205	64.425	74.7399	67.6511	241.587	235.268	214.326		68.9387	230.394	3.34201	5.15384e-05
STM4206	32.9217	33.5717	42.474	126.262	175.999	172.465		36.3224	158.242	4.35659	0.00171466
STM4222	97.1591	79.0556	89.404	552.975	655.325	491.625		88.5396	566.642	6.39987	0.000572281
STM4264	20.5144	7.44564	10.4984	136.632	131.256	132.389		12.8195	133.426	10.408	9.37278e-06
STM4265	0	9.6038	3.99299	122.83	115.092	89.322		4.53226	109.082	24.0678	0.000572531
STM4266	17.5033	26.4929	33.2831	86.7038	90.5549	88.3633		25.7598	88.5407	3.43717	0.000182247
STM4272	17.3197	1.5032	7.49988	57.6769	65.7581	46.0378		8.77425	56.4909	6.43826	0.00290207
STM4319	51.7412	36.5428	58.4154	450.956	636.148	537.834		48.8998	541.646	11.0767	0.000793708
STM4370	8.2296	9.11385	11.221	72.3854	70.7535	70.8276		9.5215	71.3222	7.49064	4.70353e-07
STM4371	7.6096	7.86412	5.49293	54.6867	55.531	53.3564		6.98888	54.5247	7.80164	1.09228e-06
STM4373	59.9296	61.5164	71.7929	235.394	230.796	243.675		64.413	236.622	3.67351	5.32471e-06
STM4374	54.3778	51.2998	53.1425	179.247	213.551	181.89		52.94	191.562	3.61848	0.000232885
STM4424	142.11	162.815	175.405	435.137	422.364	463.366		160.11	440.289	2.74992	5.53845e-05
STM4425	126.975	136.669	151.517	576.456	562.385	519.034		138.387	552.625	3.99333	2.45593e-05
STM4327	115.8	90.4544	152.941	425.84	486.513	555.241		119.732	489.198	4.08578	0.000883883
STM4328	60.1377	99.1696	109.373	700.404	1136.76	1029.26		89.5602	955.474	10.6685	0.00280185
STM4329	58.4739	48.7187	67.1501	124.9	142.535	188.746		58.1142	152.06	2.61657	0.00895263
STM4330	63.6902	43.0445	71.0378	542.993	648.515	749.389		59.2575	646.966	10.9179	0.000615667
STM4331	195.099	130.777	191.22	821.188	598.543	661.501		172.365	693.744	4.02485	0.00168549
STM4332	16.9642	18.133	27.1412	327.52	323.476	331.348		20.7461	327.448	15.7836	1.62805e-07
STM4333	119.041	62.7467	147.1	454.89	576.175	395.431		109.629	475.499	4.33733	0.00337164
STM4334	305.614	245.125	273.805	1294.11	1346.61	1392.21		274.848	1344.31	4.89109	5.59889e-06
STM4335	33.7587	16.1148	40.2006	125.013	127.681	152.547		30.0247	135.08	4.49897	0.000756068
STM4435	27.3227	32.2244	23.1709	115.904	122.669	134.415		27.5727	124.329	4.50916	8.69252e-05
STM4463	121.547	117.238	122.646	364.527	389.825	423.941		120.477	392.764	3.26009	9.50493e-05
STM4466	38.4263	38.0598	34.2661	130.844	139.677	149.844		36.9174	140.122	3.79555	5.27639e-05
STM4467	39.1501	45.9463	35.9593	182.029	178.026	180.832		40.3519	180.296	4.46808	1.58418e-06
STM4472	37.1697	43.2568	32.6457	237.545	212.246	239.582		37.6907	229.791	6.09675	3.26463e-05
STM4473	41.495	66.3691	32.0865	148.314	126.378	160.183		46.6502	144.958	3.10734	0.00230588
STM4483	27.8108	22.7117	24.2279	143.858	152.135	151.72		24.9168	149.238	5.98944	2.27393e-06
STM4484	15.79	21.5076	13.134	51.43	62.1101	54.8716		16.8105	56.1372	3.33941	0.000600825
STM4499	90.5346	97.8577	117.612	294.884	0	274.427		102.001	227.598	2.23132	0.00274523
STM4505	45.2673	46.9405	38.0028	237.151	229.459	257.312		43.4035	241.307	5.55962	2.25913e-05
STM4509	78.7703	89.0448	82.8376	223.675	249.211	232.881		83.5509	235.255	2.81571	4.65099e-05
STM4547	53.4097	54.4789	59.7422	218.316	225.089	232.99		55.8769	225.465	4.03503	3.43318e-06
STM4594	26.2074	25.6865	25.6742	88.6302	119.551	98.1303		25.856	102.104	3.94893	0.00113147
STM4595	21.8875	17.5718	11.8473	58.1086	66.9501	62.6629		17.1022	62.5738	3.65882	0.000299958
STM4596	114.472	120.005	151.018	412	446.63	447.133		128.498	435.254	3.38724	4.6547e-05
PSLT008	31.4903	28.8826	21.3065	81.6661	131.476	115.456		27.2264	109.533	4.02302	0.00536716
PSLT009	37.4794	26.9705	28.5481	219.835	238.781	228.559		30.9993	229.058	7.38914	6.40736e-06
PSLT010	53.1137	40.9483	54.4371	144.273	171.776	126.813		49.4997	147.621	2.98225	0.00205229
PSLT011	18.273	19.5157	23.7381	65.6413	56.6482	60.9987		20.509	61.0961	2.97899	0.000191213
PSLT018	21.5269	31.9985	23.9855	57.5329	76.729	84.5205		25.8369	72.9275	2.82261	0.00545933
PSLT037	9.17863	5.17808	9.93647	30.2011	26.69	37.3366		8.09773	31.4092	3.87877	0.00253607
PSLT038	44.6913	46.0744	50.692	134.556	136.743	140.28		47.1525	137.193	2.90956	3.34862e-06
PSLT040	287.872	292.4	327.644	1824.35	1441.8	1700.66		302.639	1655.6	5.47056	0.000282804
PSLT077	38.2304	40.7143	47.128	223.94	250.638	266.232		42.0242	246.937	5.87606	8.44285e-05
PSLT078	23.663	22.7875	26.419	159.414	153.964	142.586		24.2898	151.988	6.25727	1.48284e-05
PSLT081	14.4864	12.023	9.002	39.4685	38.6836	44.5123		11.8371	40.8881	3.45422	0.000275449
PSLT082	29.7229	27.274	32.8454	121.117	129.192	141.956		29.9474	130.755	4.36615	8.78971e-05
PSLT083	12.7751	18.2299	14.1745	64.8316	71.2496	83.779		15.0598	73.2867	4.86637	0.000553248
PSLT084	11.58	15.5278	12.5072	45.72	37.3852	49.7432		13.205	44.2828	3.35349	0.00125341
PSLT087	72.4525	52.7432	56.501	187.408	165.05	131.985		60.5656	161.481	2.66621	0.00420929
PSLT088	16.767	16.8521	10.0119	46.9638	56.3708	48.0976		14.5437	50.4774	3.47075	0.000650345
PSLT089	15.44	0	11.6715	63.3467	54.0671	59.7432		15.4973	59.0523	3.81049	0.000239713
PSLT092	14.2267	8.09504	10.4228	45.9446	52.7412	48.2694		10.9149	48.9851	4.48793	0.000142164
PSLT097	7.96705	13.138	17.2497	50.6606	55.2573	60.6685		12.7849	55.5288	4.34331	0.000412398
PSLT098	10.1621	9.70179	13.2013	42.5098	40.1284	62.5402		11.0217	48.3928	4.39067	0.00653095
PSLT099	21.7679	27.3944	25.9521	58.9772	64.7065	76.4041		25.0381	66.696	2.66377	0.0015183
PSLT100	54.0066	56.8743	62.6752	142.149	117.714	120.175		57.852	126.679	2.18971	0.00108979
PSLT103	542.837	461.927	510.775	1392.12	1434.33	1694.6		505.18	1507.02	2.98313	0.000505072
PSLT104	22.6337	15.4842	30.8442	124.139	123.532	168.892		22.9874	138.855	6.04048	0.00178047
H-NS-activated genes
STM0160	1621.39	1235.02	1106.62	440.756	499.462	490.947		1321.01	477.055	0.361129	0.00562573
STM0178	27.0988	35.7434	30.5354	13.3464	12.579	11.7804		31.1258	12.5686	0.4038	0.00190342
STM0708	6177.35	5498.56	7278.01	1723.14	1294.55	1282.43		6317.97	1433.37	0.226872	0.000817907
STM0774	475.839	418.255	617.589	101.466	85.7577	116.316		503.894	101.18	0.200796	0.00254618
STM0775	405.201	567.364	632.037	94.4373	84.2332	120.445		534.867	99.7051	0.186411	0.00311618
STM0781	378.28	341.542	293.056	80.6665	29.5409	40.7048		337.626	50.304	0.148993	0.000594599
STM0783	59.245	58.57	41.5361	24.9899	18.9465	22.9636		53.1171	22.3	0.419828	0.00705357
STM0817	177.4	162.997	137.789	22.9114	43.9872	50.1774		159.395	39.0253	0.244833	0.00106629
STM0853	18208.2	16426.5	10604.2	1949.26	1507.3	1695.81		15079.7	1717.46	0.113892	0.00436566
STM0875	152.194	122.111	121.78	22.036	60.9215	59.7281		132.028	47.5619	0.36024	0.00655297
STM0887	799.97	982.892	938.484	108.735	388.291	381.962		907.115	292.996	0.322998	0.00462168
STM0943	6352.11	6400.47	4507.65	2151.19	1332.63	1669.54		5753.41	1717.79	0.298568	0.00376057
STM1121	2748.5	3225.04	2612.49	189.981	229.451	194.075		2862.01	204.503	0.0714542	0.000139799
STM1126	2433.3	2751.64	2330.62	208.207	199.511	136.225		2505.18	181.314	0.0723756	5.5403e-05
STM1387	34.0551	26.2633	30.833	12.576	13.5066	16.4614		30.3838	14.1813	0.46674	0.00312521
STM1469	238.331	244.932	243.726	98.3708	91.6623	117.608		242.329	102.547	0.423171	6.41157e-05
STM1764	323.939	411.428	222.461	27.1975	13.6681	32.2274		319.276	24.3643	0.0763111	0.00579292
STM1804	545.688	495.094	680.199	204.186	174.294	153.505		573.66	177.329	0.309118	0.00227169
STM1912	75.6129	61.6705	64.1927	30.0409	31.8603	19.402		67.1587	27.1011	0.403538	0.00228655
STM1917	134.144	121.485	127.107	20.3795	28.516	35.5063		127.579	28.1339	0.220522	6.34664e-05
STM1918	137.906	130.805	135.813	34.7021	24.5814	25.7987		134.841	28.3608	0.210327	9.88279e-06
STM1920	411.856	343.732	430.803	17.5686	25.9236	33.2505		395.463	25.5809	0.0646858	0.000160275
STM1921	228.157	232.156	237.22	14.6405	36.185	13.0924		232.511	21.306	0.0916342	1.16407e-05
STM1922	112.85	134.777	147.298	12.6947	39.2199	5.40588		131.642	19.1068	0.145143	0.001441
STM1924	61.285	82.8007	97.6438	16.0582	15.4516	16.964		40.5765	16.158	0.39821	0.000800547
STM1959	754.942	998.739	1230.69	230.768	342.442	250.529		994.792	274.58	0.276017	0.00704923
STM1977	161.664	154.89	131.125	53.5646	42.6299	0		149.226	55.1682	0.369696	0.001463
STM1996	2426.58	3579.47	4397.46	747.362	761.905	642.15		3467.84	717.139	0.206797	0.00864056
STM2262	1901.23	1204.3	1781.16	603.981	558.148	531.718		1628.9	564.615	0.346624	0.00790687
STM2277	132	145.427	174.308	17.409	32.4875	29.8221		150.578	26.5728	0.176472	0.000740536
STM2278	79.2478	118.712	96.6579	35.1875	21.6179	20.2195		98.206	25.6749	0.26144	0.00423138
STM2283	1710.37	1479.3	1397.97	746.743	336.882	340.99		1529.21	474.872	0.310534	0.00308099
STM2284	8115.61	9081.94	8149.14	2406.39	1843.31	1616.78		8448.9	1955.49	0.231449	7.952e-05
STM2285	4739.92	4708.55	4455.66	1152.85	872.238	831.447		4634.71	952.179	0.205445	1.08316e-05
STM2286	3258.56	3780.74	3222.37	1119.4	733.649	731.082		3420.56	861.376	0.251823	0.000322098
STM2297	278.64	237.171	311.143	154.652	41.4359	39.4961		275.651	78.5279	0.284881	0.0107095
STM2298	236.825	231.886	284.647	141.554	43.4829	49.5496		251.119	78.1957	0.311389	0.00855324
STM2303	110.653	113.034	124.924	52.6416	21.0217	41.093		116.204	38.2521	0.329182	0.00159719
STM2505	11.4469	10.9935	14.8704	0	4.68387	3.30633		12.1036	2.6634	0.292565	0.000217042
STM2740	221.619	236.347	276.749	53.7661	57.1184	61.1309		244.905	57.3384	0.234125	0.000351027
STM2854	92.0562	112.905	165.23	28.9364	37.6246	41.0313		123.397	35.8641	0.29064	0.0165694
STM2950	186.11	222.746	171.333	58.2536	32.7456	49.8757		193.396	46.9583	0.242809	0.00100426
STM2951	600.196	654.226	763.861	225.959	283.539	222.697		672.761	244.065	0.362781	0.00118443
STM3008	129.149	144.338	139.191	38.2296	57.5428	48.4944		137.559	48.089	0.349587	7.05695e-05
STM3022	9.71591	13.1622	13.1477	2.89876	4.721	2.80635		12.0086	4.80001	0.399715	0.0216831
STM3047	302.121	369.924	235.003	74.5263	123.623	84.0328		302.35	94.0606	0.311099	0.000223111
STM3053	186.282	132.571	148.774	27.6945	46.4708	37.5327		155.876	37.2327	0.238861	9.9084e-05
STM3054	291.927	324.6	300.211	0	45.4516	39.8286		305.58	28.4267	0.0930255	8.96666e-05
STM3055	230.965	216.103	242.796	0	32.9347	27.1889		229.955	20.0412	0.0871529	7.9919e-05
STM3159	2012.09	1928.9	2580.42	754.505	865.108	762.018		2173.8	793.877	0.365202	0.00266935
STM3160	340.883	424.912	421.562	0	127.259	142.289		395.786	137.466	0.347323	0.000760704
STM3197	2447.02	2755.56	2016.5	568.45	680.363	706.535		2406.36	651.783	0.270858	0.00130418
STM3216	135.723	176.127	148.261	45.6542	53.9054	41.6816		153.37	47.0804	0.306972	0.00103971
STM3217	329.464	346.478	321.69	118.732	79.6638	89.2		332.544	95.8654	0.288279	6.88212e-05
STM3223	339.251	309.535	322.097	94.7086	85.662	78.6539		323.627	86.3415	0.266793	1.71621e-05
STM3239	717.944	622.725	716.512	219.389	244.904	218.429		685.727	227.574	0.331873	0.000150095
STM3403	209.08	224.92	210.856	119.374	107.429	80.738		214.952	102.514	0.476915	0.000838218
STM3465	306.553	307.321	233.191	125.275	137.656	116.058		282.355	126.33	0.447415	0.00354442
STM3475	340.69	313.481	325.716	92.2565	114.994	133.055		326.629	113.435	0.347291	0.000114208
STM3515	291.477	283.026	250.523	78.2305	66.6719	73.5085		275.009	72.8036	0.264732	9.7545e-05
STM3536	450.403	444.736	455.7	151.496	139.013	149.065		450.28	146.525	0.325408	4.26396e-07
STM3577	261.788	238.17	271.612	72.7647	74.8379	68.7459		257.19	72.1162	0.2804	5.18434e-05
STM3590	1320.1	1210.85	1500.55	392.939	358.07	490.78		1343.83	413.93	0.308021	0.000570235
STM3591	4814.57	4458.05	3894.57	1591.01	1424.19	1180.78		4389.06	1398.66	0.31867	0.000520004
STM3592	1236.58	1644.46	1244	450.039	415.925	422.8		1375.02	429.588	0.312424	0.00219708
STM3598	332.184	0	310.533	116.361	107.822	121.156		319.559	115.113	0.360224	1.12537e-05
STM3599	243.905	275.786	293.94	83.354	62.4745	72.0948		271.21	72.6411	0.267841	0.000231823
STM3600	641.351	665.678	631.529	230.266	263.861	216.24		646.186	236.789	0.366441	1.93296e-05
STM3601	230.548	213.257	252.646	117.545	94.4922	87.4538		232.15	99.8303	0.430024	0.0008167
STM3946	922.654	904.646	897.599	284.901	293.547	276.84		908.3	285.096	0.313879	2.47433e-07
STM3993	92.6401	116.232	96.5282	31.5199	28.577	30.0149		101.8	30.0373	0.295061	0.000617151
STM3994	156.178	130.141	189.566	44.5999	53.0591	45.6269		158.628	47.762	0.301094	0.00311395
STM4227	43.5908	7.85765	68.9698	0	15.0925	16.9491		40.1394	10.6805	0.266086	0.000180919
STM4230	765.383	831.448	911.072	455.318	423.981	323.039		835.968	400.779	0.47942	0.00169058
STM4249	108.794	114.527	86.0674	0	21.8302	18.7336		103.129	13.5213	0.13111	0.00125565
STM4250	902.741	1183.55	712.016	286.31	337.871	307.31		932.77	310.497	0.332876	0.000164089
STM4292	214.36	267.829	163.408	59.4873	89.0829	74.17		215.199	74.2467	0.345014	0.0108359
STM4297	294.601	245.579	270.393	21.3275	84.5131	91.1048		270.191	65.6484	0.24297	0.00148707
STM4305	280.727	210.694	193.894	118.444	10.6552	7.70493		228.438	45.6012	0.199622	0.0154275
STM4306	452.673	438.271	173.323	126.944	9.2613	5.50528		354.756	47.237	0.133153	0.0361974
STM4336	1158.47	1171.1	1866.89	541.456	166.325	184.918		1398.82	297.567	0.212727	0.014011
STM4342	321.121	416.774	384.598	108.291	146.782	135.607		374.164	130.227	0.348047	0.00129857
STM4343	368.659	316.549	361.536	66.6617	138.051	119.493		348.915	108.069	0.309728	0.00086047
STM4350	257.178	222.796	131.505	72.8883	40.3019	44.2539		203.826	52.4814	0.257481	0.0176486
STM4351	40.3191	41.3997	32.2996	0	10.3112	5.82289		38.0061	5.37802	0.141504	0.000189904
STM4376	10.2668	13.3415	17.7832	3.31208	4.46356	4.07752		13.7972	3.95106	0.286367	0.000142196
STM4382	47.6901	56.5739	58.9163	0	4.30455	6.07713		51.0601	3.46056	0.0677742	0.000133854
STM4385	12.8501	1.11528	9.73774	0	3.28627	1.85581		11.2344	1.71403	0.15257	0.000164089
STM4396	502.638	503.112	439.38	153.186	166.503	181.803		481.71	167.164	0.347022	0.000157878
STM4406	3885.03	3998.77	4037.57	1267.89	1463.56	1181.64		3973.79	1304.36	0.328242	9.59842e-06
STM4528	259.344	219.808	232.517	72.4833	68.0495	83.2753		237.223	74.6027	0.314483	0.000201421
STM4533	128.762	129.673	124.131	37.1035	44.4124	50.2168		127.522	43.9109	0.34434	3.62978e-05

## Sheet: WT(adrA) vs WT(Vector)
Feature ID	WT(Vector)-1 RPKM	WT(Vector)-2 RPKM	WT(Vector)-3 RPKM	WT(adrA)-1 RPKM	WT(adrA)-2 RPKM	WT(adrA)-3 RPKM		WT(Vector) Means	WT(adrA) Means	fold change	p-value
Genes upregulated by adrA overexpression
STM0052	30.4418	2.64209	28.2474	115.857	145.338	151.305		20.4437	137.5	6.72579	0.00115943
STM0054	4.58931	14.1402	7.94918	30.5661	43.1451	36.9011		8.89288	36.8708	4.1461	0.00364571
STM0067	153.64	26.5086	195.783	436.986	514.2	560.598		125.31	503.928	4.02144	0.00371636
STM0079	8.91169	4.25403	5.30612	29.6771	36.3814	45.4699		6.15728	37.1761	6.03775	0.00292726
STM0081	150.457	121.142	119.445	277.183	266.124	273.798		130.348	272.368	2.08955	0.000178457
STM0082	30.8004	65.0484	30.0306	136.76	130.457	113.378		41.9598	126.865	3.02349	0.00326008
STM0084	85.3612	65.5802	135.876	221.057	226.784	149.996		95.6057	199.279	2.08438	0.032821
STM0100	22.6424	23.7043	32.3212	54.7222	52.9891	52.0546		26.2227	53.2553	2.03089	0.00102852
STM0107	11.7091	19.1539	13.2505	44.5913	37.5626	37.4964		14.7045	39.8834	2.71233	0.00152951
STM0111	23.4576	10.3647	22.1624	54.2921	59.7721	55.1279		18.6616	56.3973	3.02211	0.00110684
STM0156	0	2.29181	8.98423	46.4361	51.9625	72.5302		3.75868	56.9763	15.1586	0.00315556
STM0159	49.6168	61.8266	67.5256	188.835	183.747	187.012		59.6563	186.531	3.12677	2.07464e-05
STM0200	5.86328	0	4.9766	44.6434	46.0257	47.2503		3.61329	45.9731	12.7233	2.78884e-05
STM0209	131.808	150.276	212.904	311.476	372.242	358.394		164.996	347.371	2.10533	0.00400958
STM0210	110.28	95.615	116.18	503.101	522.04	478.424		107.358	501.188	4.66837	9.58038e-06
STM0237	103.022	152.348	146.226	325.603	322.836	318.218		133.865	322.219	2.40704	0.000274724
STM0238	236.422	207.205	245.159	532.942	457.241	514.455		229.595	501.546	2.18448	0.00043869
STM0247	5.79001	42.9658	9.48882	57.8445	98.6167	70.6584		19.4149	75.7065	3.89941	0.0289389
STM0271	68.8184	77.3846	45.1512	179.44	177.218	162.747		63.7847	173.135	2.71437	0.000568666
STM0272	37.6131	31.1556	53.8074	105.821	95.0103	92.3911		40.8587	97.741	2.39217	0.00196455
STM0273	50.1834	43.3038	56.6747	220.321	178.514	154.188		50.054	184.341	3.68285	0.0024183
STM0274	46.3228	68.0935	71.3353	153.789	118.482	163.836		61.9172	145.369	2.3478	0.00621467
STM0275	106.43	135.535	129.156	416.228	449.73	455.926		123.707	440.628	3.56186	3.10041e-05
STM0276	51.0107	66.1501	79.4387	187.981	168.351	214.552		65.5332	190.295	2.90379	0.00135979
STM0277	78.4929	81.4259	86.006	240.916	288.098	315.376		81.9749	281.464	3.43353	0.000799827
STM0279	41.532	33.5426	52.2297	133.403	146.32	143.094		42.4348	140.939	3.32131	0.000121719
STM0280	118.4	121.004	117.56	436.13	426.482	374.233		118.988	412.282	3.4649	0.000108325
STM0283	72.8954	87.497	63.7294	193.705	212.803	249.144		74.7073	218.551	2.92543	0.00123941
STM0284	64.7692	76.7343	67.4807	214.888	169.603	230.923		69.6614	205.138	2.94479	0.00193231
STM0286	83.0927	90.2986	80.3084	170.185	161.199	195.211		84.5666	175.532	2.07566	0.00101371
STM0287	47.1795	65.4381	55.4659	187.541	229.792	194.905		56.0279	204.079	3.64246	0.000459895
STM0288	40.84	57.842	63.5011	143.268	172.455	156.01		54.061	157.245	2.90865	0.000682638
STM0289	80.0418	105.067	65.7149	197.989	235.625	307.797		83.6079	247.137	2.95591	0.00877254
STM0290	117.807	106.094	133.896	356.478	285.262	342.471		119.266	328.07	2.75075	0.000847375
STM0292	32.2553	31.8442	51.1854	81.1216	78.77	90.3801		38.4283	83.4239	2.1709	0.003513
STM0293	63.6321	53.3045	58.1689	172.684	191.302	201.191		58.3685	188.392	3.22764	0.000126187
STM0294	93.1124	110.832	119.988	243.959	268.958	197.614		107.978	236.844	2.19345	0.00448268
STM0301	65.4402	44.4573	46.8854	131.406	122.152	123.026		52.261	125.528	2.40194	0.000540617
STM0302	38.0591	23.8538	23.3475	65.6484	72.1377	69.1608		28.4201	68.9823	2.42723	0.00142938
STM0304	11.6666	13.9498	21.1527	33.98	29.988	31.8337		15.5897	31.9339	2.04839	0.00607783
STM0305	9.36306	12.4009	11.979	19.8653	24.2448	25.9927		11.2477	23.3676	2.07755	0.00413605
STM0306	20.7475	14.8847	28.7495	42.225	49.9504	40.3753		21.4606	44.1835	2.05882	0.0102774
STM0328	132.339	153.837	123.447	318.43	321.973	271.393		136.541	303.932	2.22594	0.00084946
STM0344	40.1565	38.3646	34.7777	132.46	153.556	121.759		37.7662	135.925	3.59911	0.00048985
STM0345	5.69791	2.65135	5.29132	24.1231	28.7499	31.8824		4.54686	28.2518	6.21347	0.000636184
STM0346	26.0837	18.8904	28.5279	203.216	127.361	120.546		24.5006	150.374	6.13756	0.00915132
STM0347	60.4974	54.8468	47.0305	247.957	212.853	206.049		54.1249	222.286	4.10691	0.000242971
STM0365	47.1982	37.8317	39.7084	98.6115	88.4946	81.7964		41.5794	89.6342	2.15573	0.00105756
STM0370	70.7813	42.1456	79.7443	151.182	158.733	182.127		64.2237	164.014	2.55379	0.00244251
STM0371	127.245	130.875	102.84	221.09	223.97	279.893		120.32	241.651	2.00841	0.00450822
STM0373	31.5345	24.0144	30.394	90.6507	91.3322	93.5057		28.6477	91.8295	3.20548	1.43993e-05
STM0379	27.6634	25.618	21.8738	52.9431	50.9371	53.9588		25.0517	52.613	2.10017	0.000135034
STM0413	62.2426	61.3025	42.6751	139.092	129.904	127.99		55.4067	132.329	2.38832	0.000442982
STM0426	14.9757	14.5492	22.4243	99.7419	121.447	137.029		17.3164	119.406	6.89556	0.000779112
STM0437	17.9038	12.4009	12.1391	126.321	117.933	131.998		14.148	125.417	8.86468	1.58315e-05
STM0438	25.6062	30.605	24.5341	142.179	163.476	183.008		26.9151	162.888	6.05191	0.000338847
STM0453	37.6375	25.0744	27.5995	64.4756	64.075	64.6024		30.1038	64.3843	2.13874	0.000870591
STM0468	15.4102	12.0373	11.2797	25.659	28.7196	29.1953		12.909	27.858	2.15802	0.000891794
STM0473	459.588	470.06	449.423	972.582	1170.78	1075.3		459.69	1072.89	2.33393	0.000438957
STM0474	493.957	437.011	643.414	1424.5	1392.01	1489.01		524.794	1435.17	2.73474	0.000178217
STM0515	18.5568	23.0849	42.8564	164.791	137.333	130.373		28.166	144.166	5.11842	0.000843117
STM0520	4.78789	3.11662	6.21985	31.8886	43.9182	32.4201		4.70812	36.0757	7.66244	0.00146298
STM0526	22.8064	32.5993	50.2019	86.8573	97.2681	81.2448		35.2026	88.4568	2.51279	0.00458312
STM0543	49.1268	57.6586	64.9183	371.321	319.718	427.064		57.2345	372.701	6.51182	0.000547208
STM0557	29.1148	40.3137	20.7827	224.076	221.479	242.871		30.0704	229.475	7.63127	2.24666e-05
STM0558	21.6398	0	21.3956	38.646	43.9781	50.9309		14.3451	44.5184	3.10337	0.0196265
STM0574	3.49432	4.85244	0.756567	46.5462	46.0767	52.5233		3.03444	48.3821	15.9443	4.61536e-05
STM0580	35.9339	38.3162	23.3496	113.801	116.053	166.066		32.5332	131.973	4.05657	0.00491341
STM0602	41.1521	40.482	31.9718	254.817	180.203	172.353		37.8686	202.458	5.34631	0.00339258
STM0603	115.28	106.982	146.533	265.669	286.143	225.958		122.932	259.257	2.10895	0.00310361
STM0604	24.1719	24.6154	15.7006	62.1982	71.8688	79.0764		21.496	71.0478	3.30517	0.000954314
STM0605	19.0062	13.986	11.5138	42.2053	32.6325	38.7273		14.8354	37.855	2.55168	0.00295141
STM0606	33.0857	28.9523	38.6829	74.072	84.3686	84.3691		33.5737	80.9366	2.41072	0.00043815
STM0626	18.4528	10.6615	28.3383	48.4391	64.1077	71.6796		19.1509	61.4088	3.20658	0.00778234
STM0634	87.6876	88.3368	88.1471	313.378	295.467	286.386		88.0572	298.41	3.38882	1.2017e-05
STM0644	32.7413	18.4709	20.676	52.5936	63.6763	54.5796		23.9627	56.9498	2.3766	0.00414128
STM0650	5.69911	2.21059	6.06608	33.9276	30.5211	41.4714		4.65859	35.3067	7.57883	0.000897855
STM0654	24.9946	17.7034	31.1742	79.9569	60.1261	81.6966		24.6241	73.9265	3.00221	0.00342047
STM0655	8.43967	7.84798	11.8273	41.5557	48.8633	39.5557		9.37165	43.3249	4.62297	0.000389058
STM0657	8.58518	11.8628	21.8588	128.59	111.317	132.24		14.1023	124.049	8.79639	0.000131873
STM0687	4.24683	2.94871	5.95343	11.8887	12.7337	11.8266		4.38299	12.1497	2.772	0.00106916
STM0702	17.6262	16.3892	14.806	58.6977	42.8233	40.7293		16.2738	47.4167	2.91369	0.00556529
STM0723	32.5676	31.3647	43.6903	104.345	87.8166	131.65		35.8742	107.937	3.00877	0.0057291
STM0972	15.5606	12.9651	10.7811	41.4552	47.3222	48.9891		13.1023	45.9222	3.5049	0.000251567
STM1002	15.6065	11.3111	14.2592	34.6065	33.3317	42.0742		13.7256	36.6708	2.67171	0.00158445
STM1004	265.734	256.5	224.763	799.244	811.15	945.105		248.999	851.833	3.42103	0.000238575
STM1010	22.6073	11.7287	17.2497	41.5938	44.075	55.753		17.1952	47.1406	2.74149	0.00509514
STM1011	68.6815	63.974	62.2193	123.605	154.684	161.653		64.9582	146.647	2.25756	0.00232412
STM1012	138.115	158.043	162.838	384.149	308.567	328.078		152.999	340.265	2.22397	0.00142925
STM1024	0	8.23182	5.13384	315.849	247.277	229.668		4.45522	264.265	59.3157	0.000597704
STM1036	5.26921	1.82929	3.42256	35.0944	34.6951	41.522		3.50702	37.1038	10.5799	0.00015738
STM1038	15.9341	5.53179	12.0748	53.0627	56.52	70.3554		11.1802	59.9794	5.36477	0.00131852
STM1052	82.7609	113.213	108.181	223.709	261.722	232.396		101.385	239.275	2.36007	0.000751855
STM1055	60.8836	51.7095	33.8968	142.964	138.703	125.75		48.83	135.806	2.7812	0.000778408
STM1056	0	16.7527	20.2145	207.276	222.285	215.731		12.3224	215.097	17.4558	1.17587e-05
STM1064	60.0806	41.2419	80.8088	181.888	198.522	195.971		60.7104	192.127	3.16465	0.000468985
STM1085	174.479	161.224	177.837	412.687	380.087	373.333		171.18	388.702	2.27072	7.85924e-05
STM1087	127.549	132.185	110.291	443.556	352.566	458.237		123.341	418.119	3.38994	0.0009429
STM1088	43.4319	55.48	52.9537	183.964	194.489	192.463		50.6219	190.305	3.75935	8.89296e-06
STM1089	21.6876	21.0027	32.2425	47.9566	67.6168	50.1624		24.9776	55.2453	2.21179	0.0136814
STM1090	26.1469	32.8937	33.7828	72.8024	63.2554	80.7745		30.9412	72.2774	2.33596	0.00180618
STM1094	63.0047	35.632	45.3245	108.291	91.3529	112.267		47.9871	103.97	2.16663	0.00548872
STM1098	23.2955	9.09833	23.9579	155.154	143.702	156.822		18.7839	151.893	8.08632	3.08646e-05
STM1102	8.14627	16.6152	16.3149	54.2564	65.2082	73.2355		13.6921	64.2333	4.69127	0.00120278
STM1110	11.9815	14.286	16.038	54.5832	63.471	64.7546		14.1018	60.9362	4.32116	0.000162249
STM1128	41.9745	35.1964	38.8896	142.625	153.474	133.835		38.6869	143.311	3.70439	6.3844e-05
STM1133	40.483	41.9462	58.434	571.901	419.602	223.776		46.9544	405.093	8.62737	0.0238261
STM1140	36.5557	32.5557	41.3907	143.964	164.733	174.726		36.834	161.141	4.37479	0.000189982
STM1143	53.964	67.964	52.8371	352.607	411.34	336.148		58.255	366.698	6.29471	0.000189238
STM1144	33.5557	36.4907	36.8826	243.637	219.437	228.387		35.643	230.487	6.46653	1.0736e-05
STM1145	14.964	11.2561	13.8473	64.1553	71.8693	66.5975		13.3558	67.5407	5.05704	2.79897e-05
STM1179	7.63127	2.64932	3.30454	15.9409	21.5613	24.4084		4.52838	20.6369	4.55723	0.00538807
STM1205	431.548	368.786	424.056	1608.01	1384.58	1394.32		408.13	1462.3	3.58293	0.000152982
STM1206	183.242	577.38	255.296	1265.31	1421.35	1364.74		338.639	1350.47	3.98793	0.00144674
STM1208	181.069	129.808	194.451	396.478	321.879	330.75		168.443	349.702	2.07609	0.00411123
STM1222	139.823	147.551	168.049	342.686	298.371	371.707		151.808	337.588	2.22379	0.00126065
STM1223	76.6062	69.4798	126.056	244.619	295.997	271.359		90.7139	270.659	2.98365	0.00148031
STM1224	106.385	129.01	172.753	618.092	417.896	611.39		136.049	549.126	4.03623	0.00380589
STM1239	0	16.8258	16.3249	217.688	218.202	210.739		11.0502	215.543	19.5057	4.50478e-06
STM1242	42.3941	49.935	53.2858	144.963	161.71	148.266		48.5383	151.646	3.12426	6.95096e-05
STM1253	61.8909	50.0215	57.2554	121.133	127.051	122.752		56.3893	123.646	2.19272	6.49368e-05
STM1267	247.923	257.22	229.961	519.655	520.352	485.918		245.035	508.641	2.0758	4.55033e-05
STM1268	0	10.3721	12.9373	135.301	130.562	127.259		7.7698	131.041	16.8654	1.14487e-05
STM1269	27.3594	53.7993	50.5619	109.333	118.956	87.1122		43.9068	105.134	2.39447	0.00823589
STM1282	51.8088	40.492	32.4055	138.34	139.454	127.435		41.5688	135.076	3.24947	0.000162912
STM1308	430.319	338.267	568.336	1173.21	1291.11	1058.19		445.641	1174.17	2.63479	0.00154328
STM1313	4.39683	12.0206	12.3756	43.9261	43.4933	55.5573		9.5977	47.6589	4.96566	0.00129614
STM1314	25.7555	37.2561	42.7525	343.078	348.302	343.396		35.2547	344.925	9.7838	5.08198e-07
STM1315	10.6322	9.84304	19.9507	33.6044	25.5893	33.3077		13.4753	30.8338	2.28817	0.0141543
STM1316	14.4066	14.1507	15.2652	36.3416	34.6501	32.0915		14.6075	34.361	2.35229	0.00010305
STM1317	27.2355	30.0356	32.3858	76.8688	68.3864	72.1969		29.8856	72.484	2.42538	0.000119847
STM1355	45.7896	61.1641	51.452	121.161	125.372	122.937		52.8019	123.157	2.33243	0.000111451
STM1356	20.7475	23.9555	17.8612	42.1588	52.3671	49.3673		20.8547	47.9644	2.29993	0.00150232
STM1382	42.287	31.2113	41.0544	75.3873	101.498	122.11		38.1842	99.6651	2.61011	0.0116702
STM1390	32.7862	20.6304	25.7326	60.159	54.3157	77.7562		26.3831	64.077	2.42872	0.00874103
STM1391	26.755	20.1449	30.3692	112.28	102.435	90.2571		25.7564	101.658	3.94689	0.000419183
STM1392	29.1952	27.414	25.6858	67.4444	70.7294	61.3998		27.4317	66.5246	2.4251	0.000178566
STM1393	29.7278	31.2901	30.5732	97.1032	89.5205	94.2933		30.5303	93.639	3.06708	9.76385e-06
STM1394	3.99952	4.33906	5.1957	17.9623	13.2731	14.0433		4.51143	15.0929	3.34548	0.00210212
STM1395	4.9301	3.42314	4.80345	17.159	15.5476	16.4081		4.38556	16.3716	3.73306	5.75626e-05
STM1396	12.2948	15.3354	13.159	33.159	35.0308	41.7756		13.5964	36.6552	2.69594	0.00113557
STM1397	36.5461	38.7227	39.5636	101.703	113.739	120.556		38.2775	111.999	2.92599	0.000190178
STM1398	60.6628	40.3652	56.6168	155.685	164.648	135.044		52.5483	151.792	2.88862	0.000761694
STM1400	16.4269	15.8611	19.3423	36.7596	39.3246	39.5721		17.2101	38.5521	2.24008	0.000109253
STM1401	25.4051	26.6149	15.4015	101.523	75.0732	84.6761		22.4738	87.0908	3.87521	0.00161231
STM1402	28.6584	24.3528	23.9611	75.36	68.7949	52.4166		25.6574	65.5238	2.55379	0.00466239
STM1403	13.7363	14.7688	10.4093	65.2103	41.6973	37.9919		12.9715	48.2999	3.72355	0.0148926
STM1404	25.964	22.6493	23.3045	42.7015	43.9032	61.5511		23.9726	49.3853	2.06007	0.0146792
STM1405	2.48089	2.2548	2.81245	6.82251	5.88586	6.50131		2.51605	6.40323	2.54495	0.000260212
STM1406	24.6766	26.4104	25.9895	87.964	94.1492	99.9879		25.6922	94.0337	3.66001	4.10487e-05
STM1407	16.2074	17.0594	11.3485	26.4809	37.4259	38.9244		14.8718	34.277	2.30484	0.0107726
STM1408	6.85747	4.1655	5.1957	21.1186	16.877	11.467		5.40622	16.4875	3.04974	0.0187803
STM1409	39.8352	35.8031	45.1749	73.0627	92.8525	88.0542		40.2711	84.6565	2.10217	0.00247368
STM1410	16.3259	12.2803	17.0696	151.964	153.897	213.93		15.2252	173.263	11.38	0.00149438
STM1411	8.87823	8.06719	7.66654	17.4809	21.3194	22.5569		8.20399	20.4524	2.49298	0.00145332
STM1412	41.1278	35.6093	30.3536	117.395	145.326	161.879		35.6969	141.534	3.96487	0.00136958
STM1413	16.1932	26.3245	29.8013	53.7249	56.626	44.6772		24.1063	51.676	2.14367	0.00714718
STM1414	11.6819	14.5625	13.2787	76.8878	56.1244	81.2653		13.1744	71.4258	5.42157	0.00171746
STM1415	29.8305	29.3604	24.9047	85.283	77.3703	72.9244		28.0319	78.5259	2.80131	0.000213714
STM1416	3.59503	4.72079	2.71128	23.964	29.7023	34.5659		3.6757	29.4107	8.0014	0.00117642
STM1417	7.96705	8.69147	5.17492	42.4809	51.63	49.2048		7.27781	47.7719	6.56405	0.000160813
STM1418	15.4161	19.6335	25.3672	63.5502	73.5696	92.7962		20.139	76.6387	3.80549	0.00335849
STM1419	18.4422	26.0221	27.9509	122.83	126.692	148.608		24.1384	132.71	5.49788	0.000220003
STM1420	21.9322	20.3946	17.2681	53.515	63.434	73.232		19.865	63.3936	3.19123	0.00174779
STM1421	7.66062	10.9705	8.29313	53.984	40.1874	65.5317		8.97475	53.2344	5.93157	0.00391963
STM1422	5.64239	3.9177	4.88661	15.5997	16.3491	14.0744		4.81556	15.3411	3.18573	0.000227891
STM1436	43.5358	89.5042	30.6347	136.245	164.224	169.368		54.5583	156.612	2.87055	0.00776208
STM1456	45.1391	19.3436	62.3042	138.257	137.66	134.047		42.2623	136.655	3.23349	0.0016748
STM1457	324.744	170.05	462.883	0	1009.47	984.109		319.226	664.526	2.08168	0.00370952
STM1473	52.6921	36.4025	27.9509	135.094	164.851	124.566		39.0152	141.504	3.62689	0.00189246
STM1485	125.795	10.0082	111.215	558.555	536.46	530.279		82.3397	541.765	6.57963	0.000252454
STM1507	2.3472	1.32568	0	16.6308	24.0625	32.6471		1.22429	24.4468	19.9681	0.00767799
STM1513	2047.62	3236.86	2738.59	7134.55	7907.82	8272.43		2674.35	7771.6	2.90597	0.000449026
STM1514	107.51	159.609	150.69	326.12	316.924	318.492		139.269	320.512	2.30138	0.000375425
STM1515	608.172	626.994	936.554	1562.01	1885.62	1907.88		723.907	1785.17	2.46602	0.00234443
STM1520	13.7363	8.94146	29.7409	182.975	222.483	170.911		17.4729	192.123	10.9955	0.000483025
STM1528	6.49907	5.33127	4.76512	11.1674	12.8142	12.3838		5.53182	12.1218	2.19129	0.000748537
STM1531	1.10075	1.51639	5.51261	0	42.6809	47.5698		2.70992	30.0836	11.1013	0.00145545
STM1533	2.81322	9.52241	15.2275	37.4737	12.3746	12.1886		9.18771	20.6789	2.25072	0.00276698
STM1539	24.3558	17.516	24.609	42.8839	60.2428	49.3799		22.1603	50.8355	2.294	0.00675821
STM1540	21.8875	12.3477	15.9939	42.5502	52.1101	45.288		16.743	46.6494	2.7862	0.00167148
STM1542	14.5597	13.5382	15.6742	26.3999	32.2767	31.6822		14.5907	30.1196	2.0643	0.00139216
STM1543	6.45517	4.20148	0	49.4549	32.9499	42.0115		3.55222	41.4721	11.675	0.0017907
STM1544	11.7421	12.3316	9.97094	21.7194	33.3184	32.7712		11.3482	29.2697	2.57924	0.00957774
STM1548	5.73995	8.46905	14.2919	18.2296	27.3396	29.9476		9.5003	25.1723	2.64963	0.0228082
STM1552	13.1469	3.13787	8.53946	43.7811	48.4055	58.0694		8.27476	50.0853	6.05278	0.00121271
STM1554	12.4984	11.7676	10.5826	27.1282	35.4166	34.7059		11.6162	32.4169	2.79066	0.00155008
STM1564	41.495	26.4104	45.7792	134.822	113.958	121.973		37.8949	123.585	3.26124	0.000532741
STM1588	5.17593	3.89343	7.13459	14.536	16.4245	14.535		5.40132	15.1652	2.80768	0.000998081
STM1600	27.3289	25.818	36.4036	67.9097	62.4917	79.8858		29.8502	70.0957	2.34825	0.00275136
STM1614	4.5474	7.49885	8.86116	0	25.3523	28.568		6.96914	17.9734	2.579	0.00294234
STM1670	8.35985	3.67805	1.52923	47.0414	41.445	43.0601		4.52238	43.8489	9.69597	0.000113711
STM1672	53.8314	36.6761	36.366	135.853	123.228	134.981		42.2912	131.354	3.10595	0.000227584
STM1676	41.2089	47.3898	38.6632	95.7437	102.717	117.368		42.4206	105.276	2.48173	0.000796027
STM1688	49.7941	69.1473	260.543	608.01	479.658	432.675		126.495	506.781	4.00634	0.0111575
STM1689	146.063	66.8424	264.496	353.751	533.821	471.747		159.134	453.107	2.84734	0.0196404
STM1690	473.378	213.954	618.824	713.848	1375.99	1298.3		435.385	1129.38	2.59397	0.0445908
STM1696	37.0216	55.2665	63.3238	147.944	87.4831	109.072		51.8706	114.833	2.21384	0.0311377
STM1698	15.2209	13.0195	10.3574	167.592	173.781	199.768		12.8659	180.381	14.02	7.31599e-05
STM1699	69.7117	51.1163	49.5929	232.657	221.394	215.821		56.807	223.29	3.93069	3.38381e-05
STM1703	6.02651	10.1995	9.78615	60.2073	78.3226	46.9628		8.67072	61.8309	7.131	0.00442968
STM1728	2391.67	2700.27	2518.82	10438.6	14874.8	9325.07		2536.92	11546.1	4.55124	0.00605619
STM1729	373.455	465.318	522.369	973.774	1131.92	1096.7		453.714	1067.47	2.35273	0.000687001
STM1730	1272.84	992.975	1619.07	3962.38	3702.33	4651.86		1294.96	4105.52	3.17038	0.00111985
STM1731	1023.07	1689.77	1680.08	5290.35	4865.28	4633.34		1464.31	4929.65	3.36654	0.000291491
STM1747	13.8589	13.2927	20.5354	63.1699	75.7618	81.9162		15.8957	73.616	4.6312	0.000647395
STM1788	8.16296	1.41695	17.6739	54.3675	53.3401	53.2632		9.0846	53.657	5.90636	0.00070639
STM1871	6.66141	4.33616	7.21142	44.3668	35.4515	41.9241		6.06966	40.5808	6.68584	0.000249654
STM1872	0	112.364	145.544	331.642	312.062	311.465		85.9696	318.389	3.70351	0.00643274
STM1897	7.49613	6.05039	8.62486	36.3284	25.0937	28.6295		7.39046	30.0172	4.06162	0.00264549
STM1936	24.897	5.40213	32.3432	165.821	148.914	135.461		20.8808	150.065	7.18676	0.000408899
STM1941	12.6908	21.5574	29.7127	59.7553	62.7534	50.7152		21.3203	57.7413	2.70828	0.00396067
STM1972	0	2.26961	0.943639	14.4057	25.3501	33.1472		1.07108	24.301	22.6883	0.013235
STM1973	13.4579	4.0881	5.82761	89.633	74.3767	91.9436		7.79119	85.3177	10.9505	0.000237843
STM1980	44.2614	12.4849	9.58318	147.396	141.319	162.784		22.1098	150.5	6.80693	0.000557642
STM2006	2.25631	2.74192	3.70166	28.4671	0	31.2346		2.89996	19.9006	6.86234	0.0016406
STM2056	0	1.14482	6.94406	24.9247	31.3493	40.9525		2.69629	32.4088	12.0198	0.00441438
STM2068	56.9075	51.4806	99.9915	214.578	237.11	168.797		69.4598	206.828	2.97766	0.00557054
STM2073	66.3921	124.369	76.6654	273.698	288.361	305.229		89.1422	289.096	3.24309	0.000568005
STM2074	36.3664	75.2657	59.3565	237.263	215.481	199.174		56.9962	217.306	3.81264	0.000529554
STM2091	94.0554	102.521	97.6286	336.849	328.262	266.476		98.0682	310.529	3.16646	0.000677751
STM2093	69.2002	60.06	61.2339	140.272	202.517	191.622		63.498	178.137	2.8054	0.00410985
STM2094	21.6496	44.6263	22.2653	0	110.179	115.686		29.5137	75.2883	2.55096	0.00299438
STM2108	130.746	133.221	112.679	324.191	254.113	313.893		125.548	297.399	2.3688	0.00165548
STM2110	83.3674	91.8688	82.331	786.102	682.763	791.51		85.8558	753.458	8.77586	4.71388e-05
STM2111	42.4699	26.6943	41.7319	124.709	110.584	133.466		36.9654	122.919	3.32526	0.000518238
STM2112	32.1429	66.8537	56.9791	145.723	161.006	177.776		51.9919	161.501	3.10628	0.00139073
STM2137	54.217	71.8221	42.0122	414.032	365.678	462.228		56.0171	413.979	7.39023	0.000253722
STM2138	20.9794	18.7056	15.5123	140.785	162.199	165.208		18.3991	156.064	8.48215	6.20979e-05
STM2139	44.459	49.3909	53.9054	118.444	142.751	133.388		49.2518	131.527	2.67051	0.000410049
STM2173	30.1782	3.92883	16.335	100.498	103.087	94.3583		16.814	99.3143	5.90665	0.00050148
STM2188	11.8205	34.3685	13.4364	79.364	72.5514	92.0086		19.8751	81.308	4.09094	0.00264834
STM2201	190.186	111.044	143.748	352.953	322.391	305.871		148.326	327.072	2.20509	0.00262032
STM2239	8.848	5.62173	8.1808	0	47.4542	50.5238		7.55018	32.6593	4.32564	0.0020014
STM2275	16.8793	22.344	18.771	44.9684	64.8347	64.8754		19.3315	58.2262	3.01199	0.00467213
STM2287	65.7657	71.1117	75.2641	154.858	185.719	157.191		70.7138	165.923	2.34639	0.000759968
STM2330	54.0894	51.6396	59.1328	127.147	136.397	114.899		54.9539	126.148	2.29552	0.000420144
STM2376	2.50629	3.99924	0	36.3525	21.7666	41.6627		2.16851	33.2606	15.338	0.00684032
STM2396	35.9092	25.3485	34.7275	93.7773	86.9784	82.1533		31.995	87.6363	2.73906	0.000302868
STM2442	3.41055	7.9922	11.0764	0	57.5659	74.3297		7.49307	43.9652	5.86745	0.00182155
STM2469	24.897	25.39	21.5621	165.821	125.469	130.787		23.9497	140.692	5.87448	0.000781434
STM2470	17.7836	14.6629	15.4015	118.444	119.096	136.421		15.9494	124.653	7.81558	5.32032e-05
STM2477	31.1213	9.00356	32.5678	138.184	123.346	110.487		24.2309	124.006	5.11768	0.000834303
STM2538	124.485	81.8038	119.791	233.671	237.403	256.093		108.693	242.389	2.23003	0.000919019
STM2556	10.0341	133.461	16.2938	0	335.646	272.435		53.2631	202.694	3.80552	0.00247756
STM2596	0	1.30961	1.6335	39.9988	31.5435	34.3583		0.981035	35.3002	35.9826	0.000172429
STM2692	5.13341	12.475	22.229	68.3798	74.7035	81.8619		13.2792	74.9817	5.64657	0.000608921
STM2709	6.73369	3.72028	0	28.96	31.6979	23.1673		3.48466	27.9417	8.0185	0.00153851
STM2722	5.07818	3.73374	4.36608	0	41.9026	65.9767		4.39266	35.9598	8.18632	0.00176913
STM2747	0	1.89965	4.73893	48.5922	61.8658	43.6878		2.21286	51.382	23.2197	0.000928894
STM2779	116.635	129.59	169.931	339.021	319.274	336.28		138.719	331.525	2.38991	0.000360301
STM2780	53.9081	78.3079	73.3745	168.97	139.763	147.122		68.5302	151.952	2.2173	0.00192144
STM2781	57.8254	56.134	88.3352	185.585	188.074	171.135		67.4315	181.598	2.69307	0.000622071
STM2782	29.9764	32.3767	40.1428	91.9104	76.5368	79.9248		34.1653	82.7907	2.42324	0.00095657
STM2796	2630.63	332.69	2013.82	9010.65	7597.79	9846.67		1659.05	8818.37	5.31532	0.00165943
STM2809	52.4175	48.8374	52.1578	164.859	121.086	122.553		51.1376	136.166	2.66274	0.0041155
STM2810	52.4424	59.9825	57.7015	154.254	140.905	146.482		56.7088	147.214	2.59596	3.50807e-05
STM2811	77.9907	71.7155	80.5333	239.957	214.115	218.664		76.7465	224.245	2.9219	6.13273e-05
STM2860	17.3197	59.3765	26.2496	0	135.537	153.831		34.3153	96.4559	2.81088	0.0028325
STM2901	39.8352	4.03359	24.4371	176.876	210.867	183.835		22.7686	190.526	8.36791	0.000332988
STM2907	233.256	226.71	293.938	742.586	732.513	745.881		251.301	740.326	2.94597	2.32842e-05
STM2933	0	4.27892	12.8092	0	38.8333	26.3442		5.69604	21.7258	3.8142	0.00254168
STM2934	6.22426	14.7658	19.3161	27.6368	47.3291	45.5447		13.4354	40.1702	2.98988	0.0221727
STM2935	3.28674	4.27892	8.53946	24.2283	14.7936	19.4615		5.36837	19.4945	3.63136	0.0111265
STM2940	10.1616	12.4965	11.2573	32.7247	28.5918	34.4403		11.3051	31.9189	2.8234	0.000378717
STM2941	19.7483	11.4691	14.6598	37.5798	34.6175	34.4818		15.2924	35.5597	2.32531	0.00149145
STM2942	10.9155	13.6977	15.7653	30.2711	29.4478	28.8456		13.4595	29.5215	2.19336	0.000392722
STM2943	11.5131	13.6639	13.2946	31.9975	25.6924	24.1568		12.8238	27.2822	2.12746	0.00437102
STM2944	24.243	35.1147	32.6423	127.469	132.524	144.859		30.6667	134.951	4.40057	6.97212e-05
STM2947	10.4646	13.775	9.44052	0	45.4955	48.1097		11.2267	31.2017	2.77924	0.00271517
STM2948	0	7.49096	10.4217	33.6442	20.2051	19.8958		5.97089	24.5817	4.11693	0.0275724
STM3013	118.276	60.7708	79.3856	231.51	258.194	268.52		86.144	252.741	2.93394	0.00118178
STM3065	443.947	499.776	588.846	1119.22	1247.83	1269.53		510.856	1212.19	2.37286	0.000372581
STM3073	0	6.59244	5.4819	28.1053	31.2234	39.7509		4.02478	33.0265	8.2058	0.00198175
STM3075	9.15106	7.89353	5.90744	83.5669	83.9554	95.1049		7.65068	87.5424	11.4424	3.35029e-05
STM3126	0	6.91473	13.3685	53.0627	58.5574	56.9036		6.76109	56.1746	8.30851	0.000295592
STM3132	49.4003	39.09	44.8045	121.535	114.752	101.798		44.4316	112.695	2.53638	0.000468249
STM3154	248.97	346.753	264.512	677.126	757.047	741.704		286.745	725.292	2.5294	0.000355813
STM3155	14.5384	21.2618	28.3298	42.2741	50.7436	43.1495		21.3767	45.389	2.1233	0.00750281
STM3156	29.5076	30.6403	28.7495	77.9791	74.5462	73.1961		29.6325	75.2405	2.53912	7.46389e-06
STM3166	6.03564	8.20688	4.35599	26.7994	28.8497	41.9128		6.1995	32.5206	5.24568	0.00564384
STM3191	24.7424	23.2211	32.0534	61.1978	71.8983	62.2333		26.6723	65.1098	2.4411	0.00091651
STM3192	10.4558	12.6093	15.6957	32.426	30.1971	31.6282		12.9203	31.4171	2.43162	0.000364421
STM3193	17.7836	21.5435	22.8878	52.517	41.3644	43.9262		20.7383	45.9359	2.21503	0.00243555
STM3194	123.383	162.542	137.775	288.047	278.434	291.005		141.234	285.828	2.0238	0.000276351
STM3237	253.497	92.7203	105.851	964.777	94.4652	70.6052		150.689	376.616	2.49929	0.00491455
STM3250	11.4032	15.2784	13.5792	35.3162	32.4427	32.0769		13.4203	33.2786	2.47972	0.000197545
STM3278	11.2529	12.93	14.8728	30.4439	35.7556	41.6251		13.0186	35.9415	2.76079	0.00250662
STM3330	29.4679	33.3065	65.687	135.684	125.99	129.22		42.8205	130.298	3.0429	0.00178661
STM3331	14.7382	35.6335	37.3805	122.34	108.336	100.951		29.2507	110.542	3.77913	0.00106786
STM3351	4.58931	13.941	7.45236	30.5661	42.9103	36.9011		8.66089	36.7925	4.24812	0.00337023
STM3355	0	1.15246	2.87495	22.1095	31.0187	21.4383		1.34247	24.8555	18.5147	0.00182411
STM3381	2.35358	9.6038	45.2539	81.8869	76.3502	97.7562		19.0704	85.3311	4.47453	0.0108321
STM3389	39.0125	36.7822	34.879	80.0257	76.8747	78.6441		36.8912	78.5148	2.12828	1.01068e-05
STM3400	0	22.1111	17.5506	77.126	70.2759	85.0858		13.2205	77.4959	5.86178	0.00129244
STM3433	785.074	1318.59	974.231	2871.47	3156.62	2396.74		1025.97	2808.27	2.7372	0.00277119
STM3434	680.944	1210.45	1105.75	3170.07	3571.26	2576.56		999.048	3105.97	3.10893	0.00312995
STM3435	457.567	873.686	874.141	418.287	2352.29	1858.07		735.131	1542.88	2.09878	0.00047126
STM3450	25.1062	5.8107	23.5553	111.476	10.273	13.2948		18.1574	45.0147	2.47914	0.00714969
STM3456	29.7278	32.2516	90.1105	197.995	254.738	253.666		50.6966	235.467	4.64462	0.00245368
STM3463	0	56.5146	82.9313	255.109	201.874	266.381		46.482	241.121	5.18742	0.00349613
STM3547	37.3769	33.4147	41.0648	142.894	154.509	174.583		37.2855	157.329	4.21957	0.000227298
STM3548	14.1047	22.382	12.5467	34.1698	43.2086	41.1325		16.3445	39.5036	2.41694	0.00482634
STM3549	4.75	2.66772	3.32749	10.166	12.8298	14.4391		3.58174	12.4783	3.48387	0.00305403
STM3550	15.7732	16.7644	18.7499	32.6611	39.9529	36.2533		17.0958	36.2891	2.12269	0.00108961
STM3556	6.72893	18.9805	10.9268	44.8165	68.241	76.7243		12.2121	63.2606	5.18018	0.00745574
STM3605	2.70505	0.726337	1.81195	0	43.4243	42.4172		1.74778	28.6139	16.3716	0.00133906
STM3625	0	3.39349	13.9432	30.6367	35.2939	48.3181		5.77889	38.0829	6.58999	0.00875815
STM3639	7.21992	1.48385	1.85083	56.9342	91.7489	0		3.5182	49.5611	14.0871	0.000160985
STM3653	0	6.64878	11.0575	85.0364	86.5304	73.6878		5.9021	81.7515	13.8513	0.000125978
STM3670	1.51316	2.77923	2.77327	42.6549	43.2757	43.6997		2.35522	43.2101	18.3465	1.56029e-07
STM3690	34.7642	52.2499	43.2024	87.2129	96.8927	100.245		43.4055	94.7837	2.18368	0.00129412
STM3691	31.3342	20.1601	33.1839	114.744	91.3225	123.905		28.226	109.991	3.89678	0.0014773
STM3693	0	12.014	7.49264	51.2188	74.5535	46.1084		6.50222	57.2936	8.81139	0.0057451
STM3707	22.8866	23.2569	13.1248	54.4963	67.6775	71.6675		19.7561	64.6138	3.27057	0.00188761
STM3718	5.89279	20.7135	10.8449	63.9203	62.0891	59.1471		12.4837	61.7188	4.94394	0.000421835
STM3719	22.1307	22.3288	27.5516	0	121.966	188.293		24.0037	103.42	4.30848	0.00223421
STM3721	101.086	63.6883	90.788	299.742	239.366	253.587		85.1873	264.232	3.10177	0.00110923
STM3722	39.8352	77.906	41.7733	206.125	184.732	192.534		53.1715	194.464	3.65729	0.000522865
STM3756	43.3689	35.8392	42.0934	167.39	135.37	124.189		40.4338	142.316	3.51974	0.00149657
STM3757	36.876	44.611	40.5246	125.97	126.5	147.071		40.6706	133.18	3.27461	0.000222984
STM3760	105.129	91.5642	103.592	242.819	276.951	283.105		100.095	267.625	2.67372	0.000224839
STM3761	79.6785	80.5614	70.1854	228.439	214.82	236.42		76.8085	226.56	2.94967	3.03211e-05
STM3762	62.952	73.1445	79.6644	146.72	159.741	156.861		71.9203	154.44	2.14738	0.000191848
STM3763	59.5806	44.4691	48.4276	87.6872	103.872	116.613		50.8258	102.724	2.0211	0.00548943
STM3764	48.5852	42.2354	36.2467	97.8641	93.6605	83.7196		42.3558	91.7481	2.16613	0.000852365
STM3765	96.3943	115.794	127.308	241.857	226.738	221.502		113.165	230.032	2.03271	0.000427421
STM3767	16.0626	41.4745	17.3888	106.981	129.987	128.997		24.9753	121.989	4.88437	0.000964702
STM3772	14.0265	20.0868	19.74	93.4203	78.653	103.167		17.9511	91.7468	5.11093	0.000565626
STM3779	20.4473	16.3265	16.7706	54.7516	63.5832	46.3922		17.8481	54.909	3.07646	0.00195034
STM3780	16.9399	10.9035	12.1174	42.8034	35.7099	40.3234		13.3203	39.6122	2.97383	0.000695332
STM3781	10.844	9.42918	8.27638	21.8203	28.2323	30.46		9.51651	26.8375	2.8201	0.00300956
STM3782	17.5873	21.5608	21.4194	42.8933	44.9626	42.162		20.1892	43.3393	2.14666	0.000116566
STM3783	20.7475	17.2028	20.2145	87.3973	81.6731	70.4873		19.3883	79.8525	4.1186	0.000286886
STM3792	9.07409	5.11911	10.8056	30.2179	43.6915	50.1562		8.33294	41.3552	4.96286	0.00567262
STM3794	11.4032	15.1755	23.0435	50.6324	31.8843	35.1329		16.5407	39.2165	2.37091	0.0279871
STM3796B	0	5.76228	7.18738	29.5085	43.5832	54.3825		4.31655	42.4914	9.84383	0.00712838
STM3800	5.05135	0	11.2011	43.0704	45.9614	36.5375		5.41749	41.8564	7.72617	0.00103753
STM3827	4.46583	1.16279	8.70221	28.7253	29.2375	31.9254		4.77695	29.9627	6.27236	0.000463954
STM3828	39.0032	4.73921	82.1951	186.591	143.369	164.104		41.9792	164.688	3.92308	0.00875029
STM3829	50.9837	33.6297	108.179	445.275	409.236	336.738		64.264	397.083	6.17893	0.00104105
STM3870	423.249	266.865	371.947	829.105	710.573	887.886		354.021	809.188	2.28571	0.0028181
STM3884	1438.49	147.258	495.857	5181.21	4123.14	4122.52		693.87	4475.62	6.45023	0.00193633
STM3898	2.0838	1.52981	64.8773	117.395	139.917	141.455		22.8303	132.922	5.8222	0.00797902
STM3902	11.4469	110.278	39.6545	176.24	127.636	147.132		53.7932	150.336	2.7947	0.0415307
STM3940	0	1.46499	1.8273	25.9365	18.6334	21.2189		1.09743	21.9296	19.9827	0.000705806
STM3941	11.0042	12.3877	13.5738	23.291	33.377	25.5623		12.3219	27.4101	2.2245	0.00865031
STM4015	7.03803	3.35963	6.09531	12.9417	12.5199	17.115		5.49766	14.1922	2.5815	0.00905038
STM4039	17.37	12.3118	17.5506	34.2916	50.6613	41.7067		15.7441	42.2198	2.68162	0.00625855
STM4051	217.472	231.758	243.783	678.813	680.894	779.106		231.004	712.937	3.08625	0.000143034
STM4157	42.9551	33.0778	25.7584	115.945	123.628	95.5482		33.9304	111.707	3.29224	0.0013373
STM4204	29.2584	31.3401	26.2681	143.921	103.356	121.115		28.9555	122.797	4.2409	0.00136813
STM4205	64.425	74.7399	67.6511	142.793	139.53	154.64		68.9387	145.654	2.11281	0.000154249
STM4206	32.9217	33.5717	42.474	155.393	179.261	115.943		36.3224	150.199	4.13517	0.00368937
STM4222	97.1591	79.0556	89.404	345.939	360.876	436.833		88.5396	381.216	4.3056	0.0005157
STM4319	51.7412	36.5428	58.4154	223.152	316.235	218.336		48.8998	252.574	5.16514	0.00331243
STM4327	115.8	90.4544	152.941	385.63	387.164	378.945		119.732	383.913	3.20645	0.000134405
STM4370	8.2296	9.11385	11.221	41.2601	43.7546	45.3345		9.5215	43.4498	4.56333	2.15196e-05
STM4371	7.6096	7.86412	5.49293	37.9837	32.8745	31.0702		6.98888	33.9761	4.86145	0.000254798
STM4373	59.9296	61.5164	71.7929	144.299	156.614	155.701		64.413	152.205	2.36295	8.58221e-05
STM4374	54.3778	51.2998	53.1425	123.469	139.351	132.576		52.94	131.799	2.48959	7.31603e-05
STM4384	0	3.38957	0	130.056	142.996	225.64		1.12986	166.231	147.125	0.00529087
STM4387	6.98864	3.33606	10.5919	46.5462	47.864	65.0465		6.97221	53.1522	7.62344	0.00186197
STM4390	0	6.26334	18.7497	96.1281	120.67	104.422		8.33768	107.073	12.8421	0.000404781
STM4412	0	2.14477	8.56065	32.9173	34.7918	42.1413		3.56847	36.6168	10.2612	0.000974752
STM4424	142.11	162.815	175.405	324.114	360.664	378.022		160.11	354.266	2.21264	0.000477606
STM4425	126.975	136.669	151.517	422.043	473.628	461.919		138.387	452.53	3.27004	5.24615e-05
STM4433	43.7712	41.7743	57.5879	142.272	134.183	152.531		47.7111	142.995	2.9971	0.000196057
STM4435	27.3227	32.2244	23.1709	98.7709	95.738	77.4028		27.5727	90.6372	3.28721	0.000921336
STM4443	0	22.0257	28.3252	151.219	140.62	159.44		16.7836	150.426	8.96269	0.000193578
STM4449	0	10.6709	11.9439	245.661	212.577	214.205		7.53827	224.148	29.7346	4.54055e-05
STM4463	121.547	117.238	122.646	242.614	251.25	265.647		120.477	253.17	2.1014	4.35326e-05
STM4466	38.4263	38.0598	34.2661	78.0358	86.5332	77.5735		36.9174	80.7141	2.18635	0.000165443
STM4467	39.1501	45.9463	35.9593	139.054	131.789	124.737		40.3519	131.86	3.26774	5.56205e-05
STM4472	37.1697	43.2568	32.6457	142.543	156.25	164.177		37.6907	154.323	4.09446	7.71891e-05
STM4473	41.495	66.3691	32.0865	118.962	88.5116	97.3589		46.6502	101.611	2.17815	0.0157877
STM4483	27.8108	22.7117	24.2279	114.537	101.598	112.256		24.9168	109.464	4.39318	3.819e-05
STM4484	15.79	21.5076	13.134	45.1449	41.7769	42.8362		16.8105	43.2527	2.57295	0.000577694
STM4485	22.5058	28.7899	28.273	81.1095	74.9646	91.376		26.5229	82.4834	3.10989	0.00042068
STM4495	8.93531	13.8887	16.708	50.8203	40.7996	38.1266		13.1773	43.2488	3.28206	0.00256855
STM4498	19.8185	18.9209	25.7458	65.9984	54.0948	65.0442		21.4951	61.7125	2.871	0.00077995
STM4499	90.5346	97.8577	117.612	219.267	226.521	212.584		102.001	219.458	2.15152	0.000201809
STM4504	8.44136	2.55891	3.54641	43.6371	42.6809	43.3118		4.84889	43.2099	8.9113	3.1294e-05
STM4505	45.2673	46.9405	38.0028	144.488	129.107	125.216		43.4035	132.937	3.06282	0.000160184
STM4509	78.7703	89.0448	82.8376	174.947	191.871	222.752		83.5509	196.524	2.35214	0.0013923
STM4512	48.3932	41.4951	42.4625	133.928	194.89	168.838		44.1169	165.885	3.76013	0.0023847
STM4513	64.6676	55.7153	72.8073	145.669	161.411	151.297		64.3967	152.792	2.37267	0.000196395
STM4514	17.5174	8.49692	25.5822	138.137	125.012	113.598		17.1988	125.582	7.30179	0.000232153
STM4520	4.58598	3.60142	0	264.134	116.367	245.993		2.72913	208.831	76.5193	0.0114426
STM4537	0	0.664878	3.78106	75.408	90.7836	73.319		1.48198	79.8369	53.8718	0.000154403
STM4539	9.85945	0.976657	1.2182	39.4541	42.8778	51.6251		4.0181	44.6523	11.1128	0.00094866
STM4547	53.4097	54.4789	59.7422	184.063	186.918	198.523		55.8769	189.834	3.39737	1.00981e-05
STM4571	5.21404	2.71521	13.5469	34.7269	36.9339	46.7771		7.15871	39.4793	5.51486	0.00282919
STM4594	26.2074	25.6865	25.6742	68.3626	63.5745	55.0465		25.856	62.3279	2.41057	0.000726785
STM4595	21.8875	17.5718	11.8473	41.9111	48.4717	51.3367		17.1022	47.2399	2.76221	0.00170896
STM4596	114.472	120.005	151.018	296.887	273.261	286.394		128.498	285.514	2.22193	0.000291892
PSLT008	31.4903	28.8826	21.3065	76.8744	91.2746	67.9587		27.2264	78.7026	2.89067	0.00229874
PSLT009	37.4794	26.9705	28.5481	106.981	115.477	123.919		30.9993	115.459	3.72456	0.000136795
PSLT010	53.1137	40.9483	54.4371	104.961	123.771	114.383		49.4997	114.372	2.31055	0.000721958
PSLT014	125.096	127.579	162.569	286.158	267.59	293.081		138.415	282.276	2.03935	0.000548004
PSLT019	19.7204	11.981	17.0789	147.271	130.087	134.24		16.2601	137.199	8.43778	2.8229e-05
PSLT036	22.6337	37.3238	17.1517	150.746	121.996	134.247		25.7031	135.663	5.27808	0.000432583
PSLT037	9.17863	5.17808	9.93647	24.5306	21.8779	22.6512		8.09773	23.0199	2.84276	0.000873765
PSLT038	44.6913	46.0744	50.692	94.8169	92.0968	102.801		47.1525	96.5716	2.04807	0.000179601
PSLT040	287.872	292.4	327.644	959.095	867.523	970.821		302.639	932.48	3.08117	5.59932e-05
PSLT061	0	15.592	13.5292	52.0223	76.3921	122.408		9.70708	83.6076	8.61306	0.0252472
PSLT072	10.6134	9.90965	10.9871	23.9419	29.0843	35.5734		10.5034	29.5332	2.81178	0.00489608
PSLT076	59.7173	61.3014	51.9682	124.633	129.823	143.842		57.6623	132.766	2.30247	0.000305522
PSLT077	38.2304	40.7143	47.128	142.833	132.86	162.377		42.0242	146.023	3.47474	0.000329486
PSLT078	23.663	22.7875	26.419	83.2334	121.281	137.443		24.2898	113.986	4.69274	0.0050928
PSLT079	10.5384	12.9146	9.12683	32.3728	41.6951	37.1209		10.86	37.0629	3.4128	0.000841519
PSLT081	14.4864	12.023	9.002	32.2276	35.1369	32.5403		11.8371	33.3016	2.81331	0.000305131
PSLT082	29.7229	27.274	32.8454	74.8181	75.2064	81.5584		29.9474	77.1943	2.57766	6.40423e-05
PSLT083	12.7751	18.2299	14.1745	47.2587	49.1467	51.513		15.0598	49.3061	3.27401	7.47977e-05
PSLT084	11.58	15.5278	12.5072	35.94	35.3306	36.6896		13.205	35.9867	2.72523	5.41465e-05
PSLT087	72.4525	52.7432	56.501	159.81	123.935	137.885		60.5656	140.543	2.32052	0.00268517
PSLT088	16.767	16.8521	10.0119	32.2695	36.6916	37.3297		14.5437	35.4303	2.43613	0.00165435
PSLT089	15.44	19.3805	11.6715	35.1591	36.3178	43.3791		15.4973	38.2853	2.47045	0.00257515
PSLT092	14.2267	8.09504	10.4228	33.8899	36.4633	34.7797		10.9149	35.0443	3.2107	0.000240191
PSLT097	7.96705	13.138	17.2497	32.2671	32.8198	30.1355		12.7849	31.7408	2.48268	0.00250849
PSLT098	10.1621	9.70179	13.2013	25.1522	34.5535	33.2084		11.0217	30.9714	2.81003	0.00312257
PSLT099	21.7679	27.3944	25.9521	44.7363	54.5148	58.2935		25.0381	52.5149	2.09739	0.00328931
PSLT100	54.0066	56.8743	62.6752	136.328	95.8553	124.023		57.852	118.735	2.0524	0.00764479
PSLT102	168.998	190.155	222.155	1004.98	1203.75	1245.81		193.77	1151.51	5.94269	0.000226571
PSLT103	542.837	461.927	510.775	1299.02	1143.4	1356.62		505.18	1266.35	2.50673	0.00036031
PSLT104	22.6337	15.4842	30.8442	108.867	89.8846	118.651		22.9874	105.801	4.60257	0.000969118
Genes downregulated by adrA overexpression
STM0126	224.584	107.107	228.392	10.2179	12.6347	27.8023		186.694	16.885	0.0904418	0.0134187
STM0128	254.565	122.367	245.905	55.8947	34.1793	43.3249		207.613	44.4663	0.214179	0.0194313
STM0164	155.606	145.581	117.703	67.7286	70.0386	61.3508		139.63	66.3727	0.475346	0.0032492
STM0356	30.9724	38.6848	34.5613	4.31265	7.55527	6.88159		34.7395	6.24984	0.179906	0.00030632
STM0380	210.09	107.273	225.073	36.3443	37.6	34.9641		180.812	36.3028	0.200777	0.0175059
STM0421	358.517	398.661	422.618	146.949	113.589	120.656		393.265	127.064	0.323101	0.000234775
STM0456	31.6153	24.2382	36.8876	13.3963	17.3102	11.7075		30.9137	14.138	0.457338	0.0140699
STM0457	455.989	292.23	334.095	145.777	139.191	167.006		360.771	150.658	0.417599	0.0135151
STM0491	107.601	141.525	164.439	30.4958	17.0961	15.5397		137.855	21.0439	0.152653	0.00244363
STM0550	28.2646	34.3038	28.9469	1.56342	2.07258	2.38714		30.5051	2.00771	0.0658157	0.000121103
STM0556	27.2844	16.5764	32.4909	0	12.5598	3.94042		25.4506	5.50009	0.216109	0.0288628
STM0591	12.0713	11.2626	20.9087	3.41792	5.86549	6.53752		14.7476	5.27364	0.357594	0.0427428
STM0595	66.0533	67.0558	85.8085	13.841	12.175	15.1366		72.9726	13.7175	0.187982	0.000794448
STM0622	29.8602	41.7116	34.2697	3.90184	2.68975	4.27204		35.2805	3.62121	0.102641	0.000819635
STM0708	6177.35	5498.56	7278.01	2556.74	2091.09	1902.56		6317.97	2183.46	0.345595	0.00171948
STM0709	306.748	337.564	391.212	27.9867	73.2893	73.7332		345.175	58.3364	0.169005	0.000584048
STM0773	324.307	558.038	464.176	114.689	85.4335	59.6854		448.84	86.6026	0.192947	0.00654273
STM0774	475.839	418.255	617.589	169.272	157.2	188.623		503.894	171.699	0.340744	0.0051805
STM0775	405.201	567.364	632.037	176.021	129.897	165.113		534.867	157.01	0.29355	0.00538062
STM0776	590.478	537.683	728.915	256.527	201.645	204.793		619.025	220.988	0.356994	0.00263461
STM0781	378.28	341.542	293.056	105.669	151.727	159.648		337.626	139.015	0.411742	0.00265674
STM0964	206.508	318.772	258.481	113.938	51.4996	38.6475		161.254	68.0285	0.421873	0.000289544
STM0965	251.387	225.595	194.687	40.9912	42.53	25.1345		223.89	36.2186	0.16177	0.000410448
STM1091	83.5441	74.3076	73.8367	37.9888	41.2458	33.9911		77.2294	37.7419	0.488698	0.000480912
STM1092	631.96	541.516	523.187	232.731	123.234	115.047		565.555	157.004	0.277611	0.0012871
STM1117	167.354	177.312	177.603	75.964	91.5392	70.3251		174.09	79.2761	0.455375	0.000190298
STM1121	2748.5	3225.04	2612.49	549.45	466.486	354.082		2862.01	456.673	0.159564	0.000243989
STM1124	70.1112	93.8713	89.2846	30.1264	16.5035	16.3314		84.4224	20.9871	0.248597	0.001795
STM1126	2433.3	2751.64	2330.62	595.643	593.258	650.711		2505.18	613.204	0.244774	0.000122416
STM1161	3315.7	3507.42	2557.02	1404.6	800.612	786.809		3126.71	997.341	0.318974	0.00386739
STM1167	411.532	452.479	444.371	240.146	171.88	161.527		436.127	191.184	0.438368	0.000897658
STM1168	184.485	218.047	216.795	91.4152	107.814	93.1959		206.442	97.4752	0.472167	0.000855577
STM1173	29.0535	29.8221	30.7811	14.9617	10.6505	16.5375		29.8855	14.0499	0.470124	0.000979269
STM1174	171.681	163.688	182.753	42.8437	51.7329	60.0347		172.707	51.5371	0.298407	8.27053e-05
STM1177	232.046	251.284	213.343	87.2017	88.0692	89.78		232.224	88.3503	0.380453	0.0001958
STM1178	295.808	232.744	284.278	142.316	113.043	122.854		270.943	126.071	0.465304	0.00240296
STM1180	243.696	242.226	252.925	121.595	98.7489	111.555		246.282	110.633	0.449212	5.24029e-05
STM1181	43.6049	54.0147	46.4804	21.2657	23.6185	13.1437		48.0334	19.3427	0.402692	0.0029503
STM1184	131.317	122.832	139.327	43.4448	45.1707	40.7053		131.159	43.1069	0.328662	5.80661e-05
STM1235	161.669	123.012	144.214	26.1408	29.7685	37.3572		142.965	31.0888	0.217458	0.000658391
STM1301	95.8231	89.7463	93.074	43.6272	30.7822	46.9026		92.8811	40.4373	0.435366	0.000553436
STM1324	464.976	427.051	483.082	238.666	191.978	219.539		458.37	216.728	0.472823	0.000347857
STM1376	8651.72	6984.92	7271.83	2798.66	3843.4	4491.92		7636.16	3711.33	0.48602	0.00530466
STM1399	131.515	116.959	119.599	20.159	12.8955	20.0263		22.6911	11.0269	0.48596	0.000187031
STM1431	1380.89	1226.78	1955.85	205.139	344.482	321.012		1521.17	290.211	0.190781	0.00551732
STM1478	183.369	169.422	183.449	42.1133	93.1422	65.7487		178.747	67.0014	0.37484	0.0019453
STM1489	223.215	230.55	250.009	111.539	110.598	99.5949		234.591	107.244	0.457152	0.000136543
STM1490	25.476	27.4374	28.5824	14.8504	13.2673	10.0343		27.1653	12.7174	0.468148	0.00101059
STM1497	251.387	325.595	387.36	160.991	141.046	125.135		321.447	142.391	0.442967	0.0116496
STM1572	551.438	558.82	497.177	109.634	165.861	140.656		535.812	138.717	0.258891	9.68476e-05
STM1596	45.2673	52.4128	53.9054	21.3826	24.3109	22.8813		50.5285	22.8583	0.452384	0.000585523
STM1630	34.1669	40.3334	30.9022	4.58536	3.67434	2.70663		1.80082	0.655445	0.36397	0.000392071
STM1652	542.583	559.61	343.507	274.462	84.3097	82.3276		481.9	147.033	0.305111	0.023689
STM1732	1556.94	1455.19	1710.64	373.681	136.789	126.269		1574.26	212.246	0.134823	0.00024207
STM1764	323.939	411.428	222.461	110.63	115.428	127.056		319.276	117.705	0.368661	0.0212571
STM1781	616.583	680.505	783.866	235.918	182.014	192.038		493.652	203.323	0.411876	0.000244159
STM1798	32.5186	27.7614	29.681	12.9064	16.2167	12.9149		29.987	14.0127	0.467293	0.000830174
STM1855	22.5985	29.6835	32.5257	15.7811	12.9352	11.1404		28.2692	13.2855	0.469964	0.00991266
STM1892	758.943	785.792	840.042	49.3148	229.122	156.123		794.925	144.853	0.182222	0.00034654
STM1893	243.269	229.691	341.538	50.6324	77.7666	72.4616		271.499	66.9535	0.246607	0.00483399
STM1907	8435.95	8927.71	8613.96	2159.83	2603.32	2221.49		8659.21	2328.21	0.268871	5.9071e-06
STM1917	134.144	121.485	127.107	41.3893	51.8103	48.9006		127.579	47.3668	0.371275	7.51953e-05
STM1918	137.906	130.805	135.813	44.4284	53.9334	64.1989		134.841	54.1869	0.401858	0.000187216
STM1920	411.856	343.732	430.803	64.7649	52.7563	46.2296		395.463	54.5836	0.138024	0.000226248
STM1921	228.157	232.156	237.22	59.7406	61.3974	54.1485		232.511	58.4289	0.251295	8.89845e-07
STM1922	112.85	134.777	147.298	43.5544	44.6932	46.3953		131.642	44.881	0.340933	0.0010093
STM2507	176.485	21.8821	163.763	0	34.8178	47.3349		120.71	27.3842	0.226859	0.000162798
STM2573	29.7635	28.1915	30.7046	3.96408	2.9963	4.23016		6.21989	2.73018	0.438944	0.000316594
STM2575	43.2229	31.1189	24.1868	2.24908	3.98907	1.86182		2.84288	1.03332	0.363478	0.00013665
STM2576	103.022	3.97398	148.704	0	19.9065	3.30633		85.2335	7.7376	0.0907811	0.000118277
STM2707	39.4408	5.1347	30.9556	0	9.07791	9.25609		25.177	6.11133	0.242734	0.000163706
STM2771	375.174	307.719	590.301	152.33	182.314	152.758		424.398	162.468	0.382819	0.000217153
STM2776	25.5354	4.43252	16.5863	0	4.8978	4.14881		15.5181	3.01554	0.194324	0.000172761
STM2783	76.6062	10.4846	72.7244	0	15.0702	17.4463		53.2718	10.8388	0.203463	0.000219787
STM2801	204.283	339.604	328.04	43.3819	36.5703	19.6684		290.642	33.2068	0.114253	0.000292398
STM2806	312.576	325.867	369.133	96.8298	78.0788	65.0888		335.859	79.9991	0.238193	0.000194539
STM2807	130.927	125.024	195.115	27.8301	45.4516	35.6043		150.355	36.2953	0.241397	0.000135706
STM2833	6.14741	1.06709	5.32399	0	2.20099	0.887811		4.1795	1.0296	0.246345	0.00017542
STM2839	100.177	128.129	124.184	26.165	37.1731	39.9988		117.497	34.4456	0.293162	0.000193798
STM2854	92.0562	112.905	165.23	55.7381	45.1365	43.6258		123.397	48.1668	0.39034	0.0003133
STM2855	246.404	241.286	290.459	116.76	116.516	147.448		259.383	126.908	0.489267	0.000225743
STM2857	135.802	35.5905	192.56	0	44.3997	44.6089		121.318	29.6696	0.244561	0.000129825
STM2867	6.72893	8.1762	8.74141	3.12037	4.50672	4.17562		7.88218	3.93423	0.49913	0.000188337
STM2868	32.9762	40.8758	45.6946	21.2163	10.3599	12.3845		39.8489	14.6536	0.367729	9.8175e-05
STM2869	14.3871	14.5692	16.0426	7.43911	4.77085	5.37416		14.9996	5.86137	0.390768	0.000209451
STM2870	19.9588	14.6938	17.5468	6.78956	8.84674	10.2033		17.3998	8.61321	0.495018	0.000218506
STM2871	5.17835	7.17438	5.40904	3.27598	2.24797	1.13696		5.92059	2.2203	0.375014	0.000180922
STM2872	29.2906	21.6948	32.1139	14.503	11.9975	12.8201		27.6998	13.1069	0.473177	0.000269818
STM2873	10.8498	11.0671	7.98598	4.26417	2.51541	6.66729		9.96763	4.48229	0.449685	0.000204023
STM2875	38.5502	34.7775	35.0399	14.8416	14.9294	17.4232		36.1225	15.7314	0.435501	0.000226273
STM2879	35.2043	32.4333	29.379	15.1115	17.2183	15.2518		32.3388	15.8605	0.490448	0.000290597
STM2880	22.8938	22.9805	27.4352	8.83121	4.68387	11.6532		24.4365	8.38942	0.343315	0.000303389
STM2881	14.9474	13.1241	12.5978	7.97276	4.9096	5.19851		13.5565	6.02696	0.444582	0.000101395
STM2882	17.4207	14.5359	20.3725	7.82667	9.53421	8.40282		26.357	8.11071	0.307725	0.000199277
STM2883	17.1587	12.5126	18.1485	8.59909	7.55375	5.43526		17.0445	7.76947	0.455835	0.000950023
STM2884	24.858	26.3245	27.8886	9.79745	8.46642	6.06825		13.9071	6.50221	0.467546	0.00276218
STM2885	16.7063	18.6192	15.808	6.82505	7.43011	9.05325		35.8623	24.4741	0.682447	0.00507945
STM2886	15.9993	13.1241	12.5978	5.73103	6.84953	6.92606		45.2969	32.1779	0.710378	0.0213542
STM2895	15.5837	18.6355	13.1709	7.41397	9.49815	5.2877		15.7967	7.39994	0.468447	0.000140508
STM2898	13.5378	12.7634	13.0639	7.77538	5.71423	6.0437		13.1217	6.5111	0.496209	0.000160797
STM2911	4.94234	2.14477	10.7008	0	3.79185	0.713773		5.92931	1.50187	0.253297	6.80122e-05
STM2918	19.4003	7.01576	21.7022	0	5.62293	5.60358		16.0394	3.74217	0.233311	8.58112e-05
STM2931	411.759	552.359	507.954	191.332	137.138	156.272		490.691	161.581	0.329292	0.00014018
STM2950	186.11	222.746	171.333	110.656	89.8729	75.4127		193.396	91.9806	0.475606	0.000318862
STM3061	1186.35	1628.66	1756.78	144.98	747.635	625.601		1523.93	506.072	0.332083	0.000135276
STM3093	25.319	1.46499	24.6686	0	3.45337	4.26601		17.1509	2.57312	0.150029	0.000140756
STM3102	164.269	14.2572	133.374	0	44.1105	42.9993		103.967	29.0366	0.279287	0.000192213
STM3105	70.159	87.2572	77.7008	40.989	34.8512	32.1403		78.3723	35.9935	0.459262	0.000367933
STM3112	66.0253	7.16305	47.0555	0	19.1366	15.0977		40.0813	11.4114	0.284707	0.00013453
STM3124	26.2074	3.79097	1.89142	0	2.6809	5.0465		10.6299	2.5758	0.242316	0.000183283
STM3136	32.4523	26.2295	28.5446	14.7989	15.313	12.2622		29.0755	14.1247	0.485794	0.000125562
STM3141	50.4244	8.02342	54.5877	0	6.44774	14.5646		37.6785	7.00411	0.185891	0.000183875
STM3144	87.358	11.3729	49.1768	0	8.04271	13.8779		49.3026	7.30686	0.148204	0.00017227
STM3146	108.642	126.716	146.361	40.199	41.3671	32.2517		127.24	37.9393	0.298172	0.000172761
STM3147	348.909	228.304	275.601	70.0652	56.1385	45.5785		284.271	57.2607	0.20143	0.000219787
STM3148	134.305	110.337	114.12	67.5098	18.1455	17.9324		119.587	34.5293	0.288737	0.000292398
STM3149	417.725	413.924	239.215	20.1606	29.4166	24.9181		356.955	24.8318	0.0695655	0.000194539
STM3151	248.97	242.701	262.89	69.0921	2.12238	4.49454		251.52	25.2363	0.100335	0.000159099
STM3159	2012.09	1928.9	2580.42	972.422	969.466	1128.52		2173.8	1023.47	0.47082	0.00017542
STM3160	340.883	424.912	421.562	164.594	212.225	171.506		395.786	182.775	0.461803	0.000193798
STM3167	183.452	121.04	124.833	87.2742	30.1601	46.3647		143.108	54.5997	0.381527	0.000190283
STM3197	2447.02	2755.56	2016.5	895.097	1055.3	1080.13		2406.36	1010.18	0.419794	0.000222105
STM3206	32.9217	4.28599	55.2419	0	10.1032	9.50911		30.8165	6.53745	0.212141	0.000188337
STM3216	135.723	176.127	148.261	75.4132	76.2452	68.8882		153.37	73.5155	0.479333	9.8175e-05
STM3217	329.464	346.478	321.69	153.083	135.626	125.674		332.544	138.127	0.415366	0.000209451
STM3222	21.5559	2.99339	10.2677	0	3.52811	3.1131		11.6056	2.21374	0.190747	0.000180922
STM3223	339.251	309.535	322.097	179.674	132.467	147.281		323.627	153.14	0.4732	0.000269818
STM3227	140.046	141.191	225.729	51.8191	82.7728	47.1927		168.989	60.5949	0.358574	0.000204023
STM3239	717.944	622.725	716.512	329.878	325.048	336.155		685.727	330.36	0.481766	0.000226273
STM3253	20.9659	0.606556	15.1313	0	5.3618	3.0279		12.2346	2.79657	0.228579	0.000290597
STM3255	4.18437	1.08951	7.24778	0	0.856086	1.20862		4.17389	0.688234	0.16489	0.000303389
STM3258	6.42504	2.23056	2.78221	0	1.31451	1.85581		3.8126	1.05677	0.277179	0.000135394
STM3270	222.055	263.074	228.734	89.633	49.5605	50.5332		237.954	63.2422	0.265775	0.000120921
STM3271	187.902	35.0629	392.594	0	66.3144	42.0621		205.186	36.1255	0.176062	0.000101121
STM3272	1375.26	1222.26	1273.19	552.737	389.305	323.607		956.906	421.883	0.440882	8.58112e-05
STM3273	1775.51	2235.1	1959.08	606.431	400.511	395.314		1323.23	467.419	0.353241	0.000134148
STM3274	83.99	77.8103	92.8645	39.9569	14.422	8.66418		84.8883	21.0143	0.247553	0.000214675
STM3291	56.106	13.6347	58.3089	0	19.5139	6.88741		42.6832	8.80045	0.206181	0.000199923
STM3295	221.698	54.6704	250.669	0	80.9954	50.8217		175.679	43.939	0.250109	0.000318862
STM3329	51.4003	6.13404	31.9954	0	8.54429	12.9907		29.8433	7.17832	0.240534	0.000104976
STM3333	38.1198	5.58307	60.3534	0	14.1357	16.5158		34.6854	10.2172	0.294566	0.000231122
STM3343	231.903	199.986	236.08	123.733	113.394	90.3142		222.656	109.147	0.490203	0.000146571
STM3361	248.97	57.9502	475.347	0	83.3517	83.3533		260.756	55.5683	0.213105	0.00010441
STM3362	335.69	265.129	496.656	149.053	133.447	140.69		365.825	141.063	0.385602	0.000186905
STM3365	35.2241	21.678	119.25	0	22.2748	17.5735		58.7175	13.2828	0.226215	0.000236996
STM3366	58.5812	21.6085	221.963	0	50.9371	21.1508		100.718	24.0293	0.238581	0.000126314
STM3371	191.129	132.27	200.376	33.4992	27.8243	34.4308		174.592	31.9181	0.182816	0.000223111
STM3386	13.5035	4.39496	29.9677	0	4.83471	6.82561		15.9554	3.88677	0.243603	0.000189904
STM3411	11.0653	3.84152	11.979	0	2.26387	1.59806		8.96194	1.28731	0.143642	0.000226481
STM3448	1756.87	1423.18	1614.57	159.188	713.935	472.898		1598.21	448.674	0.280735	0.000133854
STM3475	340.69	313.481	325.716	156.971	143.085	135.278		326.629	145.111	0.44427	5.64932e-05
STM3478	35.6764	42.4329	39.7107	6.78899	10.5315	5.88845		39.2733	7.73632	0.196987	0.000201218
STM3505	615.874	93.2579	731.978	87.2742	143.428	107.869		480.37	112.857	0.234938	0.000135706
STM3506	766.558	1139.32	1041.85	188.774	386.938	294.907		982.575	290.206	0.295353	0.000159099
STM3515	291.477	283.026	250.523	132.363	111.542	142.025		275.009	128.643	0.467779	0.00017542
STM3528	59.1516	44.8204	74.4647	12.7555	5.09371	3.04246		59.4789	6.96388	0.117081	0.000142833
STM3531	13.9284	1.51109	7.16225	0	1.95912	1.7601		7.53391	1.23974	0.164555	0.000190283
STM3533	110.653	19.5506	82.1415	0	22.6387	23.9709		70.7818	15.5365	0.219499	0.0003133
STM3536	450.403	444.736	455.7	192.123	215.763	202.965		450.28	203.617	0.452201	0.000225743
STM3537	329.442	398.463	355.661	150.975	166.666	168.008		361.188	161.883	0.448196	0.000129825
STM3552	4470.72	4811.29	4302.58	2244.84	2013.88	2179.91		4528.19	2146.21	0.473966	0.000177212
STM3577	261.788	238.17	271.612	114.91	108.009	99.7329		257.19	107.551	0.418176	0.000209451
STM3578	145.739	4.2163	97.2926	0	28.5745	24.5555		82.4159	17.71	0.214886	0.000218506
STM3585	23.9011	3.68786	27.5995	0	9.77993	6.13655		18.3962	5.30549	0.288402	0.000204023
STM3586	48.8504	44.0471	44.7108	9.57788	6.36004	3.84817		45.8694	6.59536	0.143786	0.000226273
STM3587	167.845	144.568	110.839	37.2631	24.0377	10.5041		141.084	23.935	0.169651	0.000290597
STM3590	1320.1	1210.85	1500.55	818.444	605.788	485.411		1343.83	636.547	0.47368	0.000303389
STM3591	4814.57	4458.05	3894.57	2202.06	1830.22	1888.58		4389.06	1973.62	0.449668	0.000101395
STM3592	1236.58	1644.46	1244	654.146	526.612	525.243		1375.02	568.667	0.413571	0.000135394
STM3598	332.184	315.961	310.533	132.749	148.782	171.572		319.559	151.034	0.472634	0.000140508
STM3599	243.905	275.786	293.94	115.506	125.926	131.961		271.21	124.464	0.458922	0.000160797
STM3600	641.351	665.678	631.529	316.435	312.168	334.08		646.186	320.894	0.496597	6.80122e-05
STM3614	60.3564	98.0055	83.9366	30.9223	24.6968	30.1731		80.7662	28.5974	0.354077	0.000214675
STM3620	127.935	133.058	126.872	52.8513	43.1348	76.0443		129.289	57.3435	0.44353	0.00014018
STM3633	26.6754	8.74631	54.5471	0	14.2503	10.2732		29.9896	8.1745	0.272578	0.000318862
STM3640	22.2543	11.5889	31.3193	0	5.6913	4.82096		21.7209	3.50409	0.161324	0.000104976
STM3645	81.1125	10.9509	69.2721	0	23.0485	14.3175		53.7785	12.4553	0.231604	0.000184524
STM3657	39.4408	14.5483	78.99	0	19.1645	19.9362		44.3264	13.0336	0.294036	7.05695e-05
STM3677	34.3407	5.21585	10.2234	0	2.63468	7.43924		16.5933	3.35797	0.202369	0.000164089
STM3687	2218.31	2297.47	2369.65	168.346	582.286	463.599		2295.14	404.744	0.176348	0.000135276
STM3728	1411.88	1384.03	1978.8	167.92	911.71	577.122		1591.57	552.251	0.346984	0.0229599
STM3733	107.034	15.752	85.644	0	19.518	25.5391		69.4767	15.019	0.216174	0.000129825
STM3738	29.0062	2.5175	9.42036	0	1.97814	4.18909		13.648	2.05574	0.150626	0.000177212
STM3745	31.5596	4.56518	18.2215	0	9.32652	4.55785		18.1154	4.62812	0.255479	0.000188337
STM3746	69.3648	7.95538	51.4917	0	20.0201	17.1732		42.9373	12.3977	0.288741	9.8175e-05
STM3750	8.64105	1.12496	6.54816	0	0.441971	1.24794		5.43805	0.563304	0.103586	0.000209451
STM3777	398.352	398.679	321.635	110.547	131.588	119.854		272.889	120.663	0.442169	0.000204023
STM3793	84.3417	8.44633	30.9034	0	12.9417	8.43276		41.2305	7.12481	0.172804	0.000101395
STM3803	16.8793	14.1615	54.819	0	8.63341	16.2515		28.62	8.29495	0.289831	0.000160797
STM3808	1824.62	1596.58	1927.02	185.534	708.133	803.611		1782.74	565.76	0.317354	0.000120921
STM3813	48.1878	4.647	25.5036	0	8.21567	7.73254		26.1128	5.31607	0.203581	8.58112e-05
STM3815	37.3455	4.86192	12.1287	0	8.914	6.29236		18.1121	5.06879	0.279857	0.000134148
STM3826	18.5636	22.3694	21.2784	4.62514	7.931	4.25799		20.7371	5.60471	0.270274	0.000318862
STM3841	69.4801	1.00505	100.289	0	28.43	11.7067		56.9247	13.3789	0.235028	0.000146571
STM3876	13.0181	9.03887	59.1902	0	13.3169	7.52028		27.0824	6.94573	0.256467	0.00010441
STM3877	370.071	383.039	407.14	120.233	150.811	142.522		386.75	137.855	0.356445	0.000186905
STM3900	120.713	13.0961	19.602	0	6.1742	21.7917		51.137	9.32197	0.182294	9.9084e-05
STM3946	922.654	904.646	897.599	395.084	302.627	366.5		908.3	354.737	0.39055	0.000226481
STM3960	19.2441	5.42823	17.708	0	1.96858	8.3377		14.1268	3.43543	0.243185	0.000180919
STM3993	92.6401	116.232	96.5282	45.3957	37.6593	43.6537		101.8	42.2362	0.414893	0.00148163
STM3994	156.178	130.141	189.566	68.0291	79.4097	50.1545		158.628	65.8644	0.415212	0.00843746
STM3998	19.7204	2.56735	22.7719	0	5.04328	3.79737		15.0199	2.94688	0.196199	0.000135394
STM4010	16.2593	4.93909	22.8823	0	7.48464	5.28338		14.6936	4.25601	0.289651	0.000160797
STM4014	5.82387	3.53824	0.630472	0	1.19151	0.841084		3.33086	0.677532	0.203411	0.000120921
STM4017	4.20203	1.4588	5.45877	0	1.28955	0.606858		3.70654	0.632135	0.170546	0.000101121
STM4021	4.81102	1.25267	3.64577	0	1.96858	0.694808		3.23649	0.887798	0.274309	0.000214675
STM4045	14.4331	1.56584	14.8435	0	0.738219	2.08443		10.2808	0.940881	0.0915183	0.000146571
STM4047	4.06482	1.23477	3.08031	0	1.45535	0.587042		2.7933	0.680796	0.243725	0.00010441
STM4048	60.6809	56.6934	81.1479	0	28.8461	40.7247		66.1741	23.1903	0.350444	0.000186905
STM4050	11.5464	2.50534	6.2499	0	2.3623	2.50131		6.76723	1.6212	0.239567	0.000126314
STM4066	43.5698	4.32171	22.236	0	9.23236	8.98908		23.3758	6.07381	0.259833	9.9084e-05
STM4069	36.2139	3.14306	31.3631	0	7.40904	5.23001		23.5733	4.21302	0.17872	0.000142196
STM4070	181.069	15.7153	98.0098	0	25.4686	42.4938		98.2648	22.6541	0.230542	0.000135276
STM4103	15.9341	8.75866	13.2248	0	4.07497	4.21888		12.6392	2.76462	0.218734	0.0169937
STM4118	98.2097	142.262	72.7443	22.951	25.5567	16.1741		104.405	21.5606	0.206509	0.000184524
STM4171	30.1782	10.4769	77.4744	0	18.9636	11.8298		39.3765	10.2645	0.260675	7.05695e-05
STM4172	196.555	29.5696	575.936	0	8.04271	17.0319		267.354	8.35822	0.0312628	0.00010441
STM4184	4389.19	4363.63	4325.17	945.37	781.504	790.874		4359.33	839.25	0.192518	0.000126314
STM4185	768.211	756.891	747.26	68.1456	142.519	114.518		757.454	108.394	0.143104	0.000223111
STM4192	71.9247	13.4453	29.9474	0	8.48952	11.1864		38.4392	6.55865	0.170624	0.000189904
STM4195	38.0591	12.1118	25.4076	0	10.0577	6.41259		25.1929	5.49008	0.217922	0.000164089
STM4199	9.86021	2.13946	5.33717	0	1.51298	1.42401		5.77894	0.978999	0.169408	0.000135276
STM4396	502.638	503.112	439.38	249.305	230.241	215.424		481.71	231.657	0.480905	0.000142196
STM4401	7.03803	0.916263	6.85722	0	2.51986	0.508217		4.93717	1.00936	0.204441	0.000226481
STM4406	3885.03	3998.77	4037.57	1784.76	1574.84	1982.4		3973.79	1780.67	0.448103	0.000180919
STM4430	3.08322	0.535196	3.00401	0	0.788501	0.890559		2.20748	0.559687	0.253541	0.000135276
STM4474	10.0594	2.61922	8.71198	0	4.11613	1.45278		7.1302	1.8563	0.260344	0.000180919
STM4501	192.64	125.126	172.999	7.32534	52.1217	28.4306		163.588	29.2926	0.179063	0.000133854
STM4528	259.344	219.808	232.517	92.7238	88.6521	99.9636		237.223	93.7799	0.395324	0.000291163
STM4566	61.6406	59.5295	57.5547	25.659	15.961	16.6915		59.5749	19.4371	0.326264	0.000272873
STM4567	119.805	143.217	141.856	49.871	49.7882	48.122		134.96	49.2604	0.365001	0.000353995
PSLT059	17.5486	7.61534	18.9975	0	3.1415	6.33592		14.7205	3.15914	0.214609	0.0451185
PSLT094	23.3775	24.0579	38.0985	5.92079	5.7394	6.07713		28.5113	5.91244	0.207372	0.0092433

## Sheet: Overlap
Feature ID	WT(Vector) Means	Δhns(Vector) Means	WT(adrA) Means		Δhns(Vector) vs WT(Vector) fold change	Δhns(Vector) vs WT(Vector) p-value		WT(adrA) vs WT(Vector) fold change	WT(adrA) vs WT(Vector) p-value
Genes upregulated in Δhns(Vector) or WT(adrA) compared with WT(Vector)
STM0082	41.9598	181.469	126.865		4.32484	0.000286431		3.02349	0.00326008
STM0084	95.6057	323.76	199.279		3.3864	0.025568		2.08438	0.032821
STM0209	164.996	750.075	347.371		4.54602	2.66682e-05		2.10533	0.00400958
STM0238	229.595	652.229	501.546		2.84078	2.90911e-05		2.18448	0.00043869
STM0271	63.7847	299.055	173.135		4.68851	7.13715e-05		2.71437	0.000568666
STM0272	40.8587	250.319	97.741		6.12646	0.00792052		2.39217	0.00196455
STM0273	50.054	251.819	184.341		5.03096	0.000200862		3.68285	0.0024183
STM0274	61.9172	219.294	145.369		3.54172	0.000334179		2.3478	0.00621467
STM0275	123.707	796.832	440.628		6.44128	2.2387e-05		3.56186	3.10041e-05
STM0276	65.5332	319.658	190.295		4.87781	0.00186377		2.90379	0.00135979
STM0277	81.9749	424.387	281.464		5.17704	6.84952e-06		3.43353	0.000799827
STM0279	42.4348	354.888	140.939		8.36314	0.00073382		3.32131	0.000121719
STM0280	118.988	749.196	412.282		6.2964	5.40694e-06		3.4649	0.000108325
STM0283	74.7073	351.776	218.551		4.70873	6.8414e-05		2.92543	0.00123941
STM0284	69.6614	511.118	205.138		7.33718	1.04339e-05		2.94479	0.00193231
STM0286	84.5666	248.933	175.532		2.94363	0.000437446		2.07566	0.00101371
STM0287	56.0279	297.138	204.079		5.3034	0.000531426		3.64246	0.000459895
STM0288	54.061	242.857	157.245		4.49227	0.000393094		2.90865	0.000682638
STM0289	83.6079	363.099	247.137		4.34288	0.000946257		2.95591	0.00877254
STM0290	119.266	568.906	328.07		4.77008	3.35434e-05		2.75075	0.000847375
STM0292	38.4283	117.985	83.4239		3.07027	0.00271411		2.1709	0.003513
STM0293	58.3685	296.298	188.392		5.07634	8.13984e-05		3.22764	0.000126187
STM0294	107.978	428.759	236.844		3.97081	3.02344e-05		2.19345	0.00448268
STM0301	52.261	192.918	125.528		3.69142	0.00429006		2.40194	0.000540617
STM0302	28.4201	99.3572	68.9823		3.49601	0.000466319		2.42723	0.00142938
STM0304	15.5897	45.0716	31.9339		2.89111	0.000576297		2.04839	0.00607783
STM0305	11.2477	34.6515	23.3676		3.08077	0.000107228		2.07755	0.00413605
STM0306	21.4606	65.2511	44.1835		3.04051	0.00441722		2.05882	0.0102774
STM0328	136.541	425.895	303.932		3.11917	6.88081e-06		2.22594	0.00084946
STM0344	37.7662	224.915	135.925		5.95546	3.31816e-06		3.59911	0.00048985
STM0345	4.54686	48.1946	28.2518		10.5995	9.41558e-05		6.21347	0.000636184
STM0346	24.5006	268.099	150.374		10.9425	0.000344941		6.13756	0.00915132
STM0370	64.2237	237.353	164.014		3.69573	0.000676561		2.55379	0.00244251
STM0371	120.32	418.935	241.651		3.48184	9.00852e-05		2.00841	0.00450822
STM0373	28.6477	192.323	91.8295		6.7134	0.000100664		3.20548	1.43993e-05
STM0437	14.148	251.58	125.417		17.7821	3.56788e-05		8.86468	1.58315e-05
STM0438	26.9151	236.181	162.888		8.77502	1.16547e-05		6.05191	0.000338847
STM0473	459.69	1592.17	1072.89		3.46357	1.54047e-05		2.33393	0.000438957
STM0474	524.794	2515.53	1435.17		4.79337	1.13924e-05		2.73474	0.000178217
STM0543	57.2345	744.742	372.701		13.0121	0.000104289		6.51182	0.000547208
STM0604	21.496	137.261	71.0478		6.38544	0.000102263		3.30517	0.000954314
STM0605	14.8354	65.2877	37.855		4.40082	0.000282672		2.55168	0.00295141
STM0606	33.5737	135.627	80.9366		4.0397	0.000221009		2.41072	0.00043815
STM0626	19.1509	97.6062	61.4088		5.0967	0.0011455		3.20658	0.00778234
STM0634	88.0572	386.626	298.41		4.39062	3.46957e-05		3.38882	1.2017e-05
STM0654	24.6241	112.537	73.9265		4.57021	7.11372e-05		3.00221	0.00342047
STM0655	9.37165	56.0002	43.3249		5.97549	0.000241793		4.62297	0.000389058
STM0723	35.8742	149.966	107.937		4.18035	0.000128813		3.00877	0.0057291
STM0972	13.1023	120.065	45.9222		9.1637	3.9274e-06		3.5049	0.000251567
STM1002	13.7256	53.1025	36.6708		3.86886	0.000575263		2.67171	0.00158445
STM1010	17.1952	85.0834	47.1406		4.94808	0.000396501		2.74149	0.00509514
STM1011	64.9582	217.285	146.647		3.34499	2.36107e-06		2.25756	0.00232412
STM1012	152.999	464.254	340.265		3.03436	0.000276255		2.22397	0.00142925
STM1052	101.385	517.193	239.275		5.10129	0.00202174		2.36007	0.000751855
STM1055	48.83	239.429	135.806		4.90332	0.000150177		2.7812	0.000778408
STM1085	171.18	559.613	388.702		3.26915	5.78145e-05		2.27072	7.85924e-05
STM1087	123.341	592.614	418.119		4.80467	6.06156e-05		3.38994	0.0009429
STM1088	50.6219	271.029	190.305		5.354	0.000309014		3.75935	8.89296e-06
STM1089	24.9776	84.0463	55.2453		3.36487	8.89827e-05		2.21179	0.0136814
STM1090	30.9412	98.7977	72.2774		3.19308	0.00209139		2.33596	0.00180618
STM1094	47.9871	131.206	103.97		2.73418	0.000502246		2.16663	0.00548872
STM1110	14.1018	214.121	60.9362		15.1839	1.0939e-07		4.32116	0.000162249
STM1128	38.6869	221.066	143.311		5.71425	4.718e-06		3.70439	6.3844e-05
STM1133	46.9544	1167.48	405.093		24.8641	0.000204784		8.62737	0.0238261
STM1140	36.834	250.657	161.141		6.80504	0.000100789		4.37479	0.000189982
STM1143	58.255	459.431	366.698		7.88655	0.000435494		6.29471	0.000189238
STM1144	35.643	395.429	230.487		11.0942	7.17457e-05		6.46653	1.0736e-05
STM1222	151.808	500.068	337.588		3.29409	0.000792853		2.22379	0.00126065
STM1223	90.7139	610.099	270.659		6.72553	5.22448e-05		2.98365	0.00148031
STM1224	136.049	806.699	549.126		5.92946	0.00010156		4.03623	0.00380589
STM1242	48.5383	227.523	151.646		4.6875	1.75007e-05		3.12426	6.95096e-05
STM1253	56.3893	176.104	123.646		3.12301	0.000896672		2.19272	6.49368e-05
STM1267	245.035	708.036	508.641		2.88954	0.000154271		2.0758	4.55033e-05
STM1269	43.9068	156.899	105.134		3.57344	0.00574307		2.39447	0.00823589
STM1282	41.5688	229.213	135.076		5.51407	0.00130627		3.24947	0.000162912
STM1308	445.641	1707.9	1174.17		3.83246	0.000160484		2.63479	0.00154328
STM1315	13.4753	55.9636	30.8338		4.15304	0.00701029		2.28817	0.0141543
STM1316	14.6075	48.7238	34.361		3.33553	0.00625636		2.35229	0.00010305
STM1317	29.8856	138.988	72.484		4.65065	0.000151879		2.42538	0.000119847
STM1355	52.8019	159.233	123.157		3.01567	0.000413526		2.33243	0.000111451
STM1356	20.8547	66.7376	47.9644		3.20011	0.00201278		2.29993	0.00150232
STM1382	38.1842	149.903	99.6651		3.92578	0.000261282		2.61011	0.0116702
STM1390	26.3831	143.562	64.077		5.44145	0.00100185		2.42872	0.00874103
STM1391	25.7564	146.894	101.658		5.7032	9.95348e-06		3.94689	0.000419183
STM1392	27.4317	96.408	66.5246		3.51448	0.00208765		2.4251	0.000178566
STM1393	30.5303	179.029	93.639		5.86396	0.00346045		3.06708	9.76385e-06
STM1394	4.51143	22.2863	15.0929		4.93996	0.000125609		3.34548	0.00210212
STM1395	4.38556	25.815	16.3716		5.88635	0.00490034		3.73306	5.75626e-05
STM1396	13.5964	77.2926	36.6552		5.68477	0.000525156		2.69594	0.00113557
STM1397	38.2775	205.916	111.999		5.37956	1.1428e-05		2.92599	0.000190178
STM1398	52.5483	199.004	151.792		3.78706	0.0001412		2.88862	0.000761694
STM1400	17.2101	78.8706	38.5521		4.58281	7.44114e-05		2.24008	0.000109253
STM1401	22.4738	131.775	87.0908		5.8635	0.000136294		3.87521	0.00161231
STM1402	25.6574	103.539	65.5238		4.03544	0.000600358		2.55379	0.00466239
STM1403	12.9715	126.963	48.2999		9.78784	4.23643e-05		3.72355	0.0148926
STM1404	23.9726	94.8367	49.3853		3.95604	0.0047908		2.06007	0.0146792
STM1405	2.51605	9.31297	6.40323		3.70143	0.00613853		2.54495	0.000260212
STM1406	25.6922	132.649	94.0337		5.16302	0.00028347		3.66001	4.10487e-05
STM1407	14.8718	41.4735	34.277		2.78874	0.00193796		2.30484	0.0107726
STM1408	5.40622	26.2863	16.4875		4.86224	0.000742915		3.04974	0.0187803
STM1409	40.2711	113.16	84.6565		2.80997	0.00715163		2.10217	0.00247368
STM1410	15.2252	264.575	173.263		17.3774	0.00351904		11.38	0.00149438
STM1411	8.20399	24.7192	20.4524		3.01308	0.00340974		2.49298	0.00145332
STM1412	35.6969	232.82	141.534		6.52212	6.53159e-06		3.96487	0.00136958
STM1413	24.1063	91.5352	51.676		3.79714	0.00738617		2.14367	0.00714718
STM1414	13.1744	131.461	71.4258		9.97857	8.48528e-05		5.42157	0.00171746
STM1415	28.0319	129.57	78.5259		4.62223	0.000150048		2.80131	0.000213714
STM1416	3.6757	74.972	29.4107		20.3967	0.000103192		8.0014	0.00117642
STM1417	7.27781	78.4514	47.7719		10.7795	0.00019273		6.56405	0.000160813
STM1418	20.139	162.499	76.6387		8.06888	0.00627737		3.80549	0.00335849
STM1419	24.1384	162.872	132.71		6.74741	4.08804e-06		5.49788	0.000220003
STM1420	19.865	125.401	63.3936		6.31268	7.01418e-05		3.19123	0.00174779
STM1421	8.97475	82.3431	53.2344		9.17498	0.000351044		5.93157	0.00391963
STM1422	4.81556	26.1534	15.3411		5.43101	0.0235626		3.18573	0.000227891
STM1473	39.0152	221.708	141.504		5.6826	5.25944e-05		3.62689	0.00189246
STM1513	2674.35	12165.3	7771.6		4.54889	0.000191769		2.90597	0.000449026
STM1514	139.269	595.465	320.512		4.27563	6.43075e-05		2.30138	0.000375425
STM1515	723.907	2338.24	1785.17		3.23003	0.00207324		2.46602	0.00234443
STM1528	5.53182	25.7227	12.1218		4.64994	0.00316874		2.19129	0.000748537
STM1539	22.1603	73.9693	50.8355		3.33792	0.0011598		2.294	0.00675821
STM1540	16.743	96.5211	46.6494		5.76485	0.00229017		2.7862	0.00167148
STM1542	14.5907	51.4538	30.1196		3.52647	0.000102082		2.0643	0.00139216
STM1544	11.3482	52.9568	29.2697		4.66655	0.000576663		2.57924	0.00957774
STM1548	9.5003	40.4802	25.1723		4.26093	0.00270703		2.64963	0.0228082
STM1554	11.6162	52.2304	32.4169		4.49634	0.000597245		2.79066	0.00155008
STM1564	37.8949	236.722	123.585		6.24681	0.000143679		3.26124	0.000532741
STM1588	5.40132	27.552	15.1652		5.10098	0.000926355		2.80768	0.000998081
STM1600	29.8502	103.05	70.0957		3.45224	0.00222533		2.34825	0.00275136
STM1672	42.2912	178.677	131.354		4.22493	0.000299145		3.10595	0.000227584
STM1676	42.4206	166.013	105.276		3.91349	0.00191958		2.48173	0.000796027
STM1698	12.8659	328.627	180.381		25.5424	0.00406081		14.02	7.31599e-05
STM1699	56.807	335.331	223.29		5.903	2.54367e-05		3.93069	3.38381e-05
STM1728	2536.92	13345.3	11546.1		5.26045	0.000882406		4.55124	0.00605619
STM1729	453.714	1806.51	1067.47		3.98161	0.0178657		2.35273	0.000687001
STM1730	1294.96	8558.05	4105.52		6.60872	0.000269933		3.17038	0.00111985
STM1731	1464.31	8022.82	4929.65		5.47892	1.62768e-05		3.36654	0.000291491
STM1897	7.39046	51.5808	30.0172		6.97937	0.000204069		4.06162	0.00264549
STM1941	21.3203	75.6587	57.7413		3.54867	0.000902816		2.70828	0.00396067
STM2108	125.548	507.286	297.399		4.04056	0.000573048		2.3688	0.00165548
STM2110	85.8558	1021.49	753.458		11.8978	0.000273093		8.77586	4.71388e-05
STM2111	36.9654	155.42	122.919		4.20448	0.000177172		3.32526	0.000518238
STM2112	51.9919	189.237	161.501		3.63974	0.0120269		3.10628	0.00139073
STM2137	56.0171	717.375	413.979		12.8064	0.00562116		7.39023	0.000253722
STM2138	18.3991	256.813	156.064		13.9579	0.00118363		8.48215	6.20979e-05
STM2139	49.2518	176.338	131.527		3.58033	0.000110884		2.67051	0.000410049
STM2201	148.326	441.567	327.072		2.97701	0.000663238		2.20509	0.00262032
STM2287	70.7138	337.64	165.923		4.77473	0.012163		2.34639	0.000759968
STM2330	54.9539	158.369	126.148		2.88185	0.000193014		2.29552	0.000420144
STM2779	138.719	470.438	331.525		3.39131	8.25311e-05		2.38991	0.000360301
STM2780	68.5302	183.572	151.952		2.6787	0.000439534		2.2173	0.00192144
STM2781	67.4315	247.13	181.598		3.6649	0.000132512		2.69307	0.000622071
STM2782	34.1653	121.885	82.7907		3.5675	0.00320218		2.42324	0.00095657
STM2809	51.1376	172.781	136.166		3.37875	0.0165594		2.66274	0.0041155
STM2810	56.7088	234.987	147.214		4.14374	0.00115645		2.59596	3.50807e-05
STM2811	76.7465	324.97	224.245		4.23433	3.82077e-07		2.9219	6.13273e-05
STM2907	251.301	876.53	740.326		3.48796	3.06367e-05		2.94597	2.32842e-05
STM2940	11.3051	42.44	31.9189		3.75404	7.16045e-05		2.8234	0.000378717
STM2941	15.2924	43.5036	35.5597		2.84478	0.00449835		2.32531	0.00149145
STM2942	13.4595	33.4251	29.5215		2.48338	0.000368223		2.19336	0.000392722
STM2943	12.8238	29.8823	27.2822		2.33021	0.000449424		2.12746	0.00437102
STM2944	30.6667	180.395	134.951		5.88245	6.53161e-06		4.40057	6.97212e-05
STM3065	510.856	1795.59	1212.19		3.51486	0.000314006		2.37286	0.000372581
STM3132	44.4316	149.996	112.695		3.37589	0.000232475		2.53638	0.000468249
STM3154	286.745	862.547	725.292		3.00806	0.000136348		2.5294	0.000355813
STM3155	21.3767	68.05	45.389		3.18338	0.000634098		2.1233	0.00750281
STM3156	29.6325	132.491	75.2405		4.47113	0.000107511		2.53912	7.46389e-06
STM3191	26.6723	111.273	65.1098		4.17187	0.000671938		2.4411	0.00091651
STM3192	12.9203	53.0076	31.4171		4.10267	0.00110638		2.43162	0.000364421
STM3193	20.7383	61.0726	45.9359		2.94492	0.000329127		2.21503	0.00243555
STM3194	141.234	442.773	285.828		3.13504	3.33303e-05		2.0238	0.000276351
STM3250	13.4203	45.1974	33.2786		3.36784	0.000314239		2.47972	0.000197545
STM3278	13.0186	65.269	35.9415		5.01354	0.000146702		2.76079	0.00250662
STM3389	36.8912	142.848	78.5148		3.87213	5.11868e-05		2.12828	1.01068e-05
STM3547	37.2855	211.386	157.329		5.66939	0.000876137		4.21957	0.000227298
STM3548	16.3445	54.7991	39.5036		3.35276	0.0031093		2.41694	0.00482634
STM3549	3.58174	18.9729	12.4783		5.29712	0.00262528		3.48387	0.00305403
STM3550	17.0958	54.4751	36.2891		3.18646	0.000512852		2.12269	0.00108961
STM3690	43.4055	132.526	94.7837		3.05321	0.000796189		2.18368	0.00129412
STM3691	28.226	135.255	109.991		4.79185	6.77371e-05		3.89678	0.0014773
STM3707	19.7561	125.903	64.6138		6.37287	0.000346605		3.27057	0.00188761
STM3756	40.4338	238.929	142.316		5.90913	7.73545e-05		3.51974	0.00149657
STM3757	40.6706	207.172	133.18		5.0939	1.81141e-05		3.27461	0.000222984
STM3760	100.095	657.951	267.625		6.57327	7.15875e-05		2.67372	0.000224839
STM3761	76.8085	358.408	226.56		4.66626	3.53298e-05		2.94967	3.03211e-05
STM3762	71.9203	201.161	154.44		2.79699	0.000144799		2.14738	0.000191848
STM3763	50.8258	167.227	102.724		3.29019	5.49881e-05		2.0211	0.00548943
STM3764	42.3558	166.436	91.7481		3.92948	7.70093e-05		2.16613	0.000852365
STM3779	17.8481	86.0112	54.909		4.81907	1.69387e-05		3.07646	0.00195034
STM3780	13.3203	55.9296	39.6122		4.19882	0.00724185		2.97383	0.000695332
STM3781	9.51651	38.2378	26.8375		4.01804	9.13655e-05		2.8201	0.00300956
STM3782	20.1892	50.6901	43.3393		2.51076	2.68383e-05		2.14666	0.000116566
STM3783	19.3883	137.269	79.8525		7.08001	2.15294e-05		4.1186	0.000286886
STM3941	12.3219	41.6189	27.4101		3.37764	0.00100849		2.2245	0.00865031
STM4015	5.49766	21.0836	14.1922		3.83502	0.00322136		2.5815	0.00905038
STM4039	15.7441	56.159	42.2198		3.56698	4.89659e-05		2.68162	0.00625855
STM4051	231.004	914.065	712.937		3.95692	4.2437e-05		3.08625	0.000143034
STM4157	33.9304	155.157	111.707		4.57279	5.03414e-05		3.29224	0.0013373
STM4204	28.9555	162.713	122.797		5.6194	0.000220444		4.2409	0.00136813
STM4205	68.9387	230.394	145.654		3.34201	5.15384e-05		2.11281	0.000154249
STM4206	36.3224	158.242	150.199		4.35659	0.00171466		4.13517	0.00368937
STM4222	88.5396	566.642	381.216		6.39987	0.000572281		4.3056	0.0005157
STM4319	48.8998	541.646	252.574		11.0767	0.000793708		5.16514	0.00331243
STM4370	9.5215	71.3222	43.4498		7.49064	4.70353e-07		4.56333	2.15196e-05
STM4371	6.98888	54.5247	33.9761		7.80164	1.09228e-06		4.86145	0.000254798
STM4373	64.413	236.622	152.205		3.67351	5.32471e-06		2.36295	8.58221e-05
STM4374	52.94	191.562	131.799		3.61848	0.000232885		2.48959	7.31603e-05
STM4424	160.11	440.289	354.266		2.74992	5.53845e-05		2.21264	0.000477606
STM4425	138.387	552.625	452.53		3.99333	2.45593e-05		3.27004	5.24615e-05
STM4435	27.5727	124.329	90.6372		4.50916	8.69252e-05		3.28721	0.000921336
STM4463	120.477	392.764	253.17		3.26009	9.50493e-05		2.1014	4.35326e-05
STM4466	36.9174	140.122	80.7141		3.79555	5.27639e-05		2.18635	0.000165443
STM4467	40.3519	180.296	131.86		4.46808	1.58418e-06		3.26774	5.56205e-05
STM4472	37.6907	229.791	154.323		6.09675	3.26463e-05		4.09446	7.71891e-05
STM4473	46.6502	144.958	101.611		3.10734	0.00230588		2.17815	0.0157877
STM4483	24.9168	149.238	109.464		5.98944	2.27393e-06		4.39318	3.819e-05
STM4484	16.8105	56.1372	43.2527		3.33941	0.000600825		2.57295	0.000577694
STM4499	102.001	227.598	219.458		2.23132	0.00274523		2.15152	0.000201809
STM4505	43.4035	241.307	132.937		5.55962	2.25913e-05		3.06282	0.000160184
STM4509	83.5509	235.255	196.524		2.81571	4.65099e-05		2.35214	0.0013923
STM4547	55.8769	225.465	189.834		4.03503	3.43318e-06		3.39737	1.00981e-05
STM4594	25.856	102.104	62.3279		3.94893	0.00113147		2.41057	0.000726785
STM4595	17.1022	62.5738	47.2399		3.65882	0.000299958		2.76221	0.00170896
STM4596	128.498	435.254	285.514		3.38724	4.6547e-05		2.22193	0.000291892
PSLT008	27.2264	109.533	78.7026		4.02302	0.00536716		2.89067	0.00229874
PSLT009	30.9993	229.058	115.459		7.38914	6.40736e-06		3.72456	0.000136795
PSLT010	49.4997	147.621	114.372		2.98225	0.00205229		2.31055	0.000721958
PSLT037	8.09773	31.4092	23.0199		3.87877	0.00253607		2.84276	0.000873765
PSLT038	47.1525	137.193	96.5716		2.90956	3.34862e-06		2.04807	0.000179601
PSLT040	302.639	1655.6	932.48		5.47056	0.000282804		3.08117	5.59932e-05
PSLT077	42.0242	246.937	146.023		5.87606	8.44285e-05		3.47474	0.000329486
PSLT078	24.2898	151.988	113.986		6.25727	1.48284e-05		4.69274	0.0050928
PSLT081	11.8371	40.8881	33.3016		3.45422	0.000275449		2.81331	0.000305131
PSLT082	29.9474	130.755	77.1943		4.36615	8.78971e-05		2.57766	6.40423e-05
PSLT083	15.0598	73.2867	49.3061		4.86637	0.000553248		3.27401	7.47977e-05
PSLT084	13.205	44.2828	35.9867		3.35349	0.00125341		2.72523	5.41465e-05
PSLT087	60.5656	161.481	140.543		2.66621	0.00420929		2.32052	0.00268517
PSLT088	14.5437	50.4774	35.4303		3.47075	0.000650345		2.43613	0.00165435
PSLT089	15.4973	59.0523	38.2853		3.81049	0.000239713		2.47045	0.00257515
PSLT092	10.9149	48.9851	35.0443		4.48793	0.000142164		3.2107	0.000240191
PSLT097	12.7849	55.5288	31.7408		4.34331	0.000412398		2.48268	0.00250849
PSLT098	11.0217	48.3928	30.9714		4.39067	0.00653095		2.81003	0.00312257
PSLT099	25.0381	66.696	52.5149		2.66377	0.0015183		2.09739	0.00328931
PSLT100	57.852	126.679	118.735		2.18971	0.00108979		2.0524	0.00764479
PSLT103	505.18	1507.02	1266.35		2.98313	0.000505072		2.50673	0.00036031
PSLT104	22.9874	138.855	105.801		6.04048	0.00178047		4.60257	0.000969118
Genes downregulated in Δhns(Vector) or WT(adrA) compared with WT(Vector)
STM0708	6317.97	1433.37	2183.46		0.226872	0.000817907		0.345595	0.00171948
STM0774	503.894	101.18	171.699		0.200796	0.00254618		0.340744	0.0051805
STM0775	534.867	99.7051	157.01		0.186411	0.00311618		0.29355	0.00538062
STM0781	337.626	50.304	139.015		0.148993	0.000594599		0.411742	0.00265674
STM1121	2862.01	204.503	456.673		0.0714542	0.000139799		0.159564	0.000243989
STM1126	2505.18	181.314	613.204		0.0723756	5.5403e-05		0.244774	0.000122416
STM1764	319.276	24.3643	117.705		0.0763111	0.00579292		0.368661	0.0212571
STM1917	127.579	28.1339	47.3668		0.220522	6.34664e-05		0.371275	7.51953e-05
STM1918	134.841	28.3608	54.1869		0.210327	9.88279e-06		0.401858	0.000187216
STM1920	395.463	25.5809	54.5836		0.0646858	0.000160275		0.138024	0.000226248
STM1921	232.511	21.306	58.4289		0.0916342	1.16407e-05		0.251295	8.89845e-07
STM1922	131.642	19.1068	44.881		0.145143	0.001441		0.340933	0.0010093
STM2854	123.397	35.8641	48.1668		0.29064	0.0165694		0.39034	0.0003133
STM2950	193.396	46.9583	91.9806		0.242809	0.00100426		0.475606	0.000318862
STM3159	2173.8	793.877	1023.47		0.365202	0.00266935		0.47082	0.00017542
STM3160	395.786	137.466	182.775		0.347323	0.000760704		0.461803	0.000193798
STM3197	2406.36	651.783	1010.18		0.270858	0.00130418		0.419794	0.000222105
STM3216	153.37	47.0804	73.5155		0.306972	0.00103971		0.479333	9.8175e-05
STM3217	332.544	95.8654	138.127		0.288279	6.88212e-05		0.415366	0.000209451
STM3223	323.627	86.3415	153.14		0.266793	1.71621e-05		0.4732	0.000269818
STM3239	685.727	227.574	330.36		0.331873	0.000150095		0.481766	0.000226273
STM3475	326.629	113.435	145.111		0.347291	0.000114208		0.44427	5.64932e-05
STM3515	275.009	72.8036	128.643		0.264732	9.7545e-05		0.467779	0.00017542
STM3536	450.28	146.525	203.617		0.325408	4.26396e-07		0.452201	0.000225743
STM3577	257.19	72.1162	107.551		0.2804	5.18434e-05		0.418176	0.000209451
STM3590	1343.83	413.93	636.547		0.308021	0.000570235		0.47368	0.000303389
STM3591	4389.06	1398.66	1973.62		0.31867	0.000520004		0.449668	0.000101395
STM3592	1375.02	429.588	568.667		0.312424	0.00219708		0.413571	0.000135394
STM3598	319.559	115.113	151.034		0.360224	1.12537e-05		0.472634	0.000140508
STM3599	271.21	72.6411	124.464		0.267841	0.000231823		0.458922	0.000160797
STM3600	646.186	236.789	320.894		0.366441	1.93296e-05		0.496597	6.80122e-05
STM3946	908.3	285.096	354.737		0.313879	2.47433e-07		0.39055	0.000226481
STM3993	101.8	30.0373	42.2362		0.295061	0.000617151		0.414893	0.00148163
STM3994	158.628	47.762	65.8644		0.301094	0.00311395		0.415212	0.00843746
STM4396	481.71	167.164	231.657		0.347022	0.000157878		0.480905	0.000142196
STM4406	3973.79	1304.36	1780.67		0.328242	9.59842e-06		0.448103	0.000180919
STM4528	237.223	74.6027	93.7799		0.314483	0.000201421		0.395324	0.000291163
