# Supplementary material for: c-di-GMP inhibits the DNA binding activity of H-NS in Salmonella
Source: Nat Commun. 2023 Nov 18;14:7502. doi: 10.1038/s41467-023-43442-5 (PMC10657408; doi:10.1038/s41467-023-43442-5)
Supplement: Supplementary file 6 — Source Data [file 41467_2023_43442_MOESM6_ESM.xlsx]

## Sheet: Fig. 1c
	Strain	Relative RNA level
clpV	WT(Vector)	1.045	0.884	1.071
	ΔyedQ(Vector)	0.499	0.336	0.585
	ΔyedQ(yedQ)	0.871	0.915	1.17
hcp1	WT(Vector)	1.03564	1.06696	0.897393
	ΔyedQ(Vector)	0.354717	0.488679	0.450943
	ΔyedQ(yedQ)	0.89717	1.06934	0.977358
tae4	WT(Vector)	0.935635	0.943344	1.12102
	ΔyedQ(Vector)	0.446381	0.373345	0.312814
	ΔyedQ(yedQ)	1.09978	1.14955	0.979372
vgrG	WT(Vector)	1.0166	0.927728	1.05567
	ΔyedQ(Vector)	0.392857	0.562857	0.521726
	ΔyedQ(yedQ)	1.06786	0.99881	1.1631

## Sheet: Fig. 1d
		Sample	Relative RNA level
WT	clpV	Buffer only	0.887404	1.10203	1.01057
		0.6 μM L-arginine	2.73239	2.62563	2.585
		0.05% porcine bile salts	5.20789	5.37289	5.65959
	hcp1	Buffer only	1.11058	0.838749	1.05067
		0.6 μM L-arginine	2.63228	2.38884	2.418
		0.05% porcine bile salts	4.23316	4.11741	4.28482
	tae4	Buffer only	0.930677	0.970199	1.09912
		0.6 μM L-arginine	2.22893	2.32762	2.22893
		0.05% porcine bile salts	3.58093	3.75896	3.57473
	vgrG	Buffer only	1.08777	0.843154	1.06908
		0.6 μM L-arginine	2.01932	2.19827	2.11238
		0.05% porcine bile salts	4.71993	4.59086	4.55915

## Sheet: Fig. 1e
	Strain	Relative RNA level
clpV	WT(Vector)	0.917967	0.977057	1.10498
	WT(adrA)	2.77313	2.5254	2.51667
	WT(STM3611)	0.538312	0.495348	0.486838
hcp1	WT(Vector)	0.953081	1.12949	0.91743
	WT(adrA)	2.48918	2.42531	2.27075
	WT(STM3611)	0.390439	0.457921	0.447721
tae4	WT(Vector)	1.0364	0.869998	1.0936
	WT(adrA)	2.77807	2.64192	2.31993
	WT(STM3611)	0.44337	0.463	0.441836
vgrG	WT(Vector)	1.08018	0.848961	1.07086
	WT(adrA)	2.55137	2.13062	2.34774
	WT(STM3611)	0.397429	0.417912	0.42228

## Sheet: Fig. 1f
		Sample	Relative RNA level
Δfur	clpV	Buffer only	1.05145	1.07354	0.875013
		0.6 μM L-arginine	2.15453	2.50511	2.69424
		0.05% porcine bile salts	6.36375	5.78524	6.29792
	hcp1	Buffer only	0.875585	1.10636	1.01806
		0.6 μM L-arginine	2.81536	2.19743	2.48513
		0.05% porcine bile salts	5.0659	5.08349	4.81761
	tae4	Buffer only	1.25081	0.882928	0.866257
		0.6 μM L-arginine	2.39557	1.88932	2.52777
		0.05% porcine bile salts	4.49359	4.69254	4.9173
	vgrG	Buffer only	1.02208	1.14196	0.835962
		0.6 μM L-arginine	2.17198	2.79725	2.60541
		0.05% porcine bile salts	5.87264	5.44152	5.1838

## Sheet: Fig. 1g
	Strain	Relative RNA level
clpV	Δfur(Vector)	1.01425	1.01954	0.966213
	Δfur(adrA)	2.29806	2.06754	2.30603
	Δfur(STM3611)	0.423494	0.474807	0.436912
hcp1	Δfur(Vector)	1.00229	0.956474	1.04124
	Δfur(adrA)	2.17467	2.43817	2.54171
	Δfur(STM3611)	0.524328	0.447441	0.41355
tae4	Δfur(Vector)	1.21623	0.896523	0.88725
	Δfur(adrA)	2.08842	2.15833	2.44937
	Δfur(STM3611)	0.37825	0.524827	0.418968
vgrG	Δfur(Vector)	1.09595	0.877935	1.02611
	Δfur(adrA)	2.10262	2.14308	2.02397
	Δfur(STM3611)	0.360904	0.360279	0.306124

## Sheet: Fig. 1h
		Sample	Relative RNA level
Δhns	clpV	Buffer only	1.0824	0.968771	0.948834
		0.6 μM L-arginine	1.1109	1.08804	0.994282
		0.05% porcine bile salts	0.891451	1.0383	1.11283
	hcp1	Buffer only	1.01643	0.912893	1.07067
		0.6 μM L-arginine	0.916062	0.924034	1.01643
		0.05% porcine bile salts	1.0342	0.919242	0.978414
	tae4	Buffer only	0.936941	1.03421	1.02885
		0.6 μM L-arginine	1.01644	1.19212	0.998982
		0.05% porcine bile salts	1.14356	1.09888	0.992081
	vgrG	Buffer only	0.988793	0.955111	1.0561
		0.6 μM L-arginine	0.968444	0.938703	0.995671
		0.05% porcine bile salts	0.963423	1.06713	1.14175

## Sheet: Fig. 1i
	Strain	Relative RNA level
clpV	Δhns(Vector)	1.00258	0.968432	1.02899
	Δhns(adrA)	1.15968	1.02899	1.05608
	Δhns(STM3611)	0.87887	1.04335	1.06343
hcp1	Δhns(Vector)	1.0696	1.01366	0.916735
	Δhns(adrA)	0.871804	0.989366	0.965653
	Δhns(STM3611)	1.05488	0.997975	0.996248
tae4	Δhns(Vector)	1.01459	0.936856	1.04855
	Δhns(adrA)	1.00236	0.990274	1.05951
	Δhns(STM3611)	1.00584	0.980031	1.13163
vgrG	Δhns(Vector)	1.04788	0.98621	0.965914
	Δhns(adrA)	1.00868	1.01746	0.918574
	Δhns(STM3611)	0.99307	1.12309	0.98621

## Sheet: Fig. 2b
c-di-GMP binding to H-NS
Kd (μM)	n
0.2924	1.08
0.3066	1.02
0.2323	1.03

## Sheet: Fig. 2c
c-di-GMP binding to H-NSCtd
Kd (μM)	n
0.3673	1.16
0.3537	1.08
0.3315	1.09

## Sheet: Fig. 2f
c-di-GMP binding to H-NS
Sample	Kd (μM)
WT	0.2924
WT	0.3066
WT	0.2323
Y99A	18.14
Y99A	17.97
Y99A	23.99
D101A	20.82
D101A	27.58
D101A	30.96
K107A	45.26
K107A	51.5
K107A	47.93
T115A	19.46
T115A	17.32
T115A	15.04

[truncated: 49 more sheets: Fig. 3a, Fig. 3b, Fig. 3c, Fig. 3d, Fig. 3e, Fig. 3f, Fig. 3g, Fig. 4a, Fig. 4b, Fig. 4c, Fig. 4d, Fig. 4e, Fig. 4f, Fig. 4g, Fig. 4h, Fig. 4i, Fig. 4j, Fig. 4k, Fig. 5c, Fig. 5d …]
